# Supplementary material for: Biallelic inactivating variants in the chromatin remodeler DMAP1 cause a syndromic neurodevelopmental disorder
Source: J Clin Invest. 2026 Jun 11;136(15):e198229. doi: 10.1172/JCI198229 (PMC13430023; doi:10.1172/JCI198229)
Supplement: Supporting data values [file jci-136-198229-s142.xlsx]

## Sheet: 2A
	GFP; Dmap1 RNAi				DMAP1WT; Dmap1 RNAi				DMAP1Y124C; Dmap1 RNAi				DMAP1F171L; Dmap1 RNAi
Male	0	0	2.32558		50.8475	41.1765			58.0645	52.7778	51.087		41.6667	47.0588	43.1373	45.977
Female	0	0	2.5641		53.211	43.9394			48.6486	43.4783	42.1053		43.1579	50	45.6522	41.7582
Combined	0	0	2.43902		51.9824	42.5373			52.9412	49.1525	46.5241		42.4084	48.3871	44.3299	43.8202

## Sheet: 2C
WT	DMAP1 RNAi 103734	UAS-DMAP1WT; Dmap1 RNAi	UAS-DMAP1Y124C; Dmap1 RNAi	UAS-DMAP1F171L; Dmap1 RNAi
1519.97	605.8	942.502	1582.73	1128.53
1562.54	550.47	1175.8	1183.08	1347.14
1616.81	949.537	1210.65	862.083	844.788
854.012	601.334	1218.55	1331.46	1477.09
1883.17	713.542	1016.95	745.006	1304.88
1502.88	555.94	1125.14	1382.82	1060.9
994.839	601.972	1114.93	1406.01
1198.75	666.234	1321.22	1224.05
1306.12	839.515	1185.46	1680.53
1369.29	749.365	1573.54
	581.462
	654.293
	767.504
	705.795
	564.052
	654.385
	462.6
	516.288

## Sheet: 2D
WT	DMAP1 RNAi 103734	UAS-DMAP1WT; Dmap1 RNAi	UAS-DMAP1Y124C; Dmap1 RNAi	UAS-DMAP1F171L; Dmap1 RNAi
3491.71	2781.34	3197.68	3614.22	4531.9
3164.57	2237.98	2668.18	4042.47	3228.65
3641.49	3025.99	2443.91	3235.03	2799.93
3539.14	2302.24	3377.74	4277.71	3863.24
2984.13	2814.61	3175.97	2896.78	3546.83
3673.58	2295.4	2778.2	4715.1	3504.27
2131.6	2081.56	3346.28	3193.82
2554.28	2414.36	3599.82	3295.11
3143.73	2993.45	2872.56	4332.33
3569.59	2616.44	3684.66
	2747.98
	2625.56
	2733.57
	2883.07
	2485.64
	2264.14
	2335.42
	1471.48

## Sheet: 2F
WT	UAS-DMAP1WT; Dmap1 RNAi	UAS-DMAP1Y124C; Dmap1 RNAi	UAS-DMAP1F171L; Dmap1 RNAi
0.755038	0.960446	0.373986	0.411787
1.02519	2.36693	0.990513	0.413739
2.7648	2.38221	1.83798	0.874339
3.2191	4.54859	1.83664	0.811752
4.12318	2.04708	3.06691	1.70766
3.69637	2.042	3.87237	1.48567
3.0838	1.05924	4.56508	2.99463
4.72201	2.01095	5.26155	3.27351
8.18657	2.51254	6.23698	4.62944
10.4593	3.00882	1.31522	2.80259
10.1893	3.77115	2.3809	3.20738
6.47949	4.62974	3.13903	3.9324
6.88098	7.5133	4.22825	4.8869
10.061	19.2636	3.90095	4.90693
10.8138	21.833	5.17337	5.92639
14.954	26.5363	5.79618	7.38225
15.6556	18.1479	6.88118	2.88509
21.3921	21.3672	5.5792	3.8111
19.5934	32.2165	5.9626	4.74994
23.3633	38.4712	9.51944	5.70052
33.5384	35.9741	12.2634	6.73928
35.5975	35.4751	11.0833	7.93387
46.7071	39.7884	24.8879	9.17059
54.2427	45.1287	28.5158	10.2569
55.8803	47.6641	41.9677	11.172
59.3246	49.7852	59.3657	11.871
61.8381	67.2457	62.3549	29.8347
63.0881	68.8427	65.1118	31.7104
64.0693	34.2485	0.692276	44.7034
64.7475	35.0058	1.48822	62.5453
64.8675	38.5464	1.46987	62.6448
65.8291	42.3305	2.69296	0.448763
43.4967	41.6133	3.49985	0.863912
45.8725	48.176	4.19406	0.526795
43.7296	54.0574	4.89391	1.32655
51.6044	52.9679	5.8703	1.22686
0.676023	19.1392	1.23322	2.75015
2.72339	1.40746	2.29611	2.95189
3.1961	1.44037	3.07736	4.28905
4.0721	3.62747	4.16295	2.42448
3.30881	1.32789	3.76639	2.82129
2.40962	1.4084	5.08272	3.5363
4.04491	1.28302	5.73783	4.48853
7.5182	1.83394	6.81523	4.52058
9.79952	2.35083	5.41623	5.52911
9.57013	2.80828	5.75119	6.98422
6.01725	3.49157	9.45536	2.78992
6.72125	4.31407	12.1765	3.70951
9.93564	7.16942	10.8869	4.64971
10.7581	18.8632	24.8193	5.59415
14.7709	21.3918	28.161	6.63504
15.3455	26.0404	41.6261	7.8263
20.8788	17.2832	59.0134	9.05845
18.9285	20.5193	62.0023	10.1484
22.6998	31.6336	64.7593	11.056
32.8901	37.8358	0.888955	11.763
34.935	35.4794	0.966125	29.721
46.0456	35.0662	2.25562	31.4084
53.5854	39.378	3.11086	44.5895
55.2546	44.7173	3.81958	62.4331
58.668	47.2077	4.54974	62.254
61.18	49.3695	5.52754	0.470238
62.4362	66.8089	1.76863	0.506526
63.4109	68.4224	2.76888	1.45347
64.0913	33.3584	3.55859	1.11036
64.2156	34.0614	4.62244	2.59833
65.1683	37.6349	4.12887	2.92062
43.2201	41.4434	5.49664	4.28868
45.6273	40.6612	6.1926	2.52283
43.6696	47.2216	7.25322	2.93986
51.5446	53.1098	5.70725	3.6851
2.05249	52.0752	5.94239	4.64256
2.52536	18.7339	9.88645	4.63166
3.39702	0.280363	12.5676	5.67592
2.7057	2.29833	11.084	7.13157
2.13115	1.16897	25.2274	2.47471
3.75415	1.38241	27.8666	3.40066
7.20003	2.36062	41.3919	4.34021
9.46402	2.32318	58.7273	5.29026
9.17406	2.70554	61.7144	6.32959
5.46711	3.00813	64.4722	7.52392
6.05208	3.4619	0.272115	8.76017
9.26369	4.13773	1.43317	9.84715
10.0822	6.79849	2.30398	10.7612
14.1086	18.2749	3.01162	11.4614
14.7192	20.7336	3.75572	29.4248
20.3713	25.2899	4.72616	31.3307
18.598	15.9986	2.21857	44.2936
22.3664	19.2563	3.03394	62.1358
32.5318	30.7472	3.79148	62.3662
34.5988	36.868	4.78352	0.585115
45.7073	34.7183	4.16157	1.40914
53.2402	34.4313	5.56577	0.853829
54.8639	38.7367	6.3127	2.22914
58.3216	44.0706	7.33177	2.64648
60.8359	46.4939	5.59408	4.02368
62.0824	48.7139	5.69151	2.38521
63.0673	66.1156	9.93068	2.81149
63.7442	67.7527	12.5351	3.57442
63.8618	32.0309	10.7891	4.52592
64.8285	32.6658	25.1957	4.47009
42.5842	36.2789	27.068	5.54355
44.9818	40.119	40.6313	6.99255
42.9944	39.2579	57.9302	2.01174
50.8694	45.8164	60.916	2.9376
0.472875	51.7107	63.6741	3.87592
1.36286	50.7422	1.28996	4.82674
1.67008	18.1387	2.14992	5.86518
2.74163	2.19264	2.85944	7.05985
3.86039	0.936339	3.59523	8.2968
6.86453	1.14957	4.57112	9.38285
8.97695	2.25114	2.05091	10.2984
8.47626	2.11258	2.81185	10.9968
4.29213	2.46891	3.55842	28.9606
4.12915	2.752	4.53615	30.9749
7.29651	3.18775	3.90137	43.8293
8.06191	3.85793	5.30651	61.6711
12.1994	6.52137	6.05771	62.1673
12.9973	18.0145	7.07164	0.947304
19.1202	20.48	5.32323	0.70099
17.992	25.047	5.42007	2.22479
21.7273	15.8767	9.66644	2.46231
31.7736	19.1255	12.2659	3.81812
33.9106	30.5235	10.5204	2.01943
44.995	36.6587	24.9257	2.43468
52.4973	34.4775	26.9141	3.17862
53.9669	34.1767	40.458	4.13607
57.5705	38.483	57.7758	4.12862
60.0909	43.8176	60.7624	5.16978
61.3044	46.248	63.5203	6.62557
62.3226	48.4619	0.871193	2.30176
62.9873	65.8679	1.5785	3.21265
63.0827	67.5026	2.32318	4.15061
64.0955	31.9319	3.29304	5.09064
40.7855	32.6245	2.89262	6.13116
43.1391	36.1982	3.29329	7.32012
40.9807	40.0184	3.89841	8.54989
48.8559	39.2317	4.68537	9.64069
0.90502	45.7959	3.90943	10.5454
1.71134	51.6753	5.26983	11.255
3.0631	50.6467	6.06317	29.2092
4.03235	17.8789	6.97898	30.9069
6.86915	2.65819	5.00626	44.0773
8.9249	2.78422	4.88529	61.9212
8.37563	4.19501	9.46608	61.8655
4.11702	3.63059	11.9214	0.72694
3.7044	3.71069	9.81931	1.7621
6.84931	3.70401	24.5255	1.71249
7.59825	3.66911	25.6356	2.99362
11.765	3.91221	39.2005	1.09796
12.6128	5.83514	56.4978	1.49984
18.8492	16.6665	59.4838	2.23383
17.8798	19.0164	62.2418	3.19102
21.602	23.4392	0.709589	3.19927
31.6122	13.7005	1.45199	4.22695
33.7647	16.961	2.4232	5.68315
44.8396	28.7312	3.5107	2.30875
52.3331	34.7644	3.69471	3.10607
53.7664	32.8361	4.17819	3.99333
57.4035	32.7014	4.80514	4.88307
59.9249	36.992	3.9747	5.90412
61.1306	42.3126	5.24272	7.06499
62.1564	44.6537	6.04125	8.26913
62.8182	46.9406	6.86982	9.35926
62.9084	64.2874	4.79279	10.2396
63.9318	65.9513	4.51766	10.9643
40.3729	29.7402	9.24879	28.867
42.7158	30.4719	11.5883	30.1473
40.5168	34.0074	9.26226	43.7268
48.3918	37.8272	24.1211	61.5701
1.86652	37.1044	24.7667	60.9375
3.58209	43.6792	38.3295	1.52381
4.23351	49.5301	55.6288	1.81569
6.68725	48.4544	58.615	3.18956
8.61673	16.522	61.373	1.54742
7.9826	0.213836	0.750443	1.97384
3.65103	1.53684	1.71454	2.73981
2.81674	1.18343	4.12189	3.68538
5.94477	1.53684	4.18464	3.61804
6.69919	1.8533	4.58114	4.69638
10.8652	2.38039	5.08369	6.14281
11.7572	3.13365	4.23447	1.72199
18.1423	5.92709	5.40133	2.59701
17.4331	17.571	6.19057	3.52352
21.1279	20.0852	6.9381	4.45086
31.0708	24.7201	4.80822	5.48835
33.2481	16.1154	4.402	6.67113
44.304	19.3261	9.206	7.89516
51.7817	30.3057	11.4334	8.98691
53.1565	36.5126	8.91187	9.8856
56.8469	34.1586	23.8811	10.5999
59.3696	33.7668	24.0575	28.5446
60.5625	38.0776	37.6259	30.2256
61.6005	43.4161	54.9197	43.4115
62.2575	45.8941	57.9058	61.2557
62.3393	48.0668	60.6638	61.3158
63.3797	65.4994	0.978815	0.812744
39.4867	67.1175	4.72171	1.99091
41.8216	32.2334	4.65825	1.45055
39.618	33.1061	4.9595	1.6863
47.4931	36.5584	5.32512	2.28349
1.88113	40.3117	4.4754	3.04326
2.38019	39.7534	5.51218	2.80001
5.19536	46.3317	6.27915	3.9032
7.31397	52.1686	6.93166	5.25838
6.84293	50.9541	4.78098	1.14113
2.80824	17.4399	4.24515	1.54338
3.66609	1.426	9.0629	2.31772
6.86535	0.977605	11.1627	3.15624
7.82614	1.32318	8.45264	4.16093
11.5677	1.64791	23.5034	5.31021
12.0406	2.19978	23.3189	6.50892
17.7342	2.9723	36.8778	7.59842
16.3583	5.78979	54.1806	8.47751
20.103	17.4596	57.1671	9.2025
30.1832	19.984	59.925	27.1091
32.3027	24.6332	5.65613	28.7459
43.3956	16.1598	5.51207	41.9708
50.9071	19.3606	5.73615	59.8145
52.4252	30.2427	5.97449	60.1264
55.9832	36.465	5.14138	1.3772
58.5021	34.0724	6.02659	0.908232
59.7251	33.6603	6.75548	0.977438
60.734	37.9718	7.28923	1.4816
61.4022	43.3109	5.16055	2.235
61.5039	45.7993	4.48641	2.01544
62.5039	47.9627	9.22381	3.12495
39.9219	65.4008	11.1328	4.51313
42.3445	67.0152	8.15901	1.95292
40.6059	32.2888	23.2803	2.26863
48.4767	33.2033	22.3436	2.91419
1.63897	36.627	35.9158	3.6445
5.10983	40.3644	53.2056	4.58657
7.38998	39.8597	56.1919	5.67652
7.17601	46.441	58.9499	6.82842
3.9526	52.2676	1.07036	7.90447
5.50611	51.0095	1.84513	8.75076
8.66377	17.3296	2.93252	9.48579
9.6683	1.00937	2.58827	27.3012
13.2395	1.47793	3.86413	28.4586
13.4843	1.97377	4.50654	42.1481
18.5929	2.74809	5.58628	59.9874
16.5201	3.60893	4.27609	59.5402
20.2912	6.48633	4.70566	1.95704
30.4807	18.2407	8.22642	1.69547
32.5264	20.8234	10.9576	1.49068
43.6369	25.5482	9.79918	1.57067
51.176	17.5396	23.5928	1.14553
52.8502	20.7214	27.7055	2.09433
56.2586	31.2744	41.0534	3.32454
58.7708	37.5639	58.5238	3.04021
60.0266	34.9831	61.5151	2.98142
61.0017	34.4512	64.2701	3.26396
61.6819	38.7645	0.789967	3.69242
61.806	44.1046	1.86773	4.4329
62.7595	46.6555	1.55474	5.35052
41.3595	48.7621	2.79395	6.37565
43.8357	66.2288	3.44297	7.40037
42.3472	67.8202	4.51912	8.17451
50.2127	33.6828	3.26134	8.9144
3.47361	34.6293	3.77865	26.5038
5.75731	38.037	7.15926	27.16
5.5871	41.754	9.88726	41.3157
3.00089	41.2845	8.80469	59.1416
5.3238	47.8648	22.5241	58.1734
8.23897	53.6936	27.1903	0.426679
9.35874	52.4027	40.4309	1.19239
12.4862	18.118	57.9622	2.14074
12.4373	0.523068	60.9547	2.10919
17.1158	1.00805	63.7075	3.16185
14.8836	1.76034	1.0894	4.6148
18.655	2.61888	1.00699	2.45051
28.8501	5.50235	2.0465	2.99362
30.8903	17.2533	2.66161	3.73941
42.0009	19.8274	3.74338	4.51915
49.5413	24.5438	2.66471	5.48024
51.2314	16.6661	3.31042	6.58083
54.6241	19.8228	6.38298	7.73636
57.1357	30.265	9.12568	8.8127
58.3938	36.5575	8.19466	9.65814
59.3666	33.9797	21.7508	10.3935
60.0475	33.4648	27.0241	28.1954
60.1732	37.7781	40.166	29.111
61.1236	43.1183	57.7446	43.038
40.2274	45.6593	60.7375	60.8757
42.7561	47.7751	63.488	59.847
41.6299	65.2374	0.851854	0.766321
49.4789	66.8327	0.986977	1.71449
2.2874	32.8249	1.57524	1.69974
2.30854	33.8964	2.65419	2.73863
3.37883	37.2129	1.85358	4.19299
6.27028	40.8876	2.6721	2.76177
8.15348	40.5833	5.29409	3.21372
9.39864	47.1743	8.03812	3.89101
11.2743	52.9638	7.25328	4.61371
10.4971	51.5411	20.6616	5.53799
13.9791	17.1293	26.5951	6.60307
11.4104	0.496759	39.5998	7.7299
15.1816	1.27118	57.2321	8.79531
25.3787	2.13173	60.2249	9.62162
27.4168	5.00865	62.9717	10.3599
38.5274	16.763	1.40578	28.097
46.0677	19.3463	2.17427	28.799
47.7725	24.0771	3.17033	42.9281
51.1506	16.4377	1.70805	60.7613
53.6621	19.5675	2.30407	59.4377
54.9207	29.8272	5.77784	0.957454
55.8929	36.1404	8.43868	1.03059
56.5739	33.5106	7.25328	1.99414
56.7002	32.9736	21.0993	3.45028
57.6501	37.2869	26.0682	3.41018
37.7664	42.627	39.1756	3.73634
40.4017	45.1783	56.7668	4.29993
40.0628	47.2844	59.7598	4.91943
47.8487	64.7509	62.5094	5.76883
1.04549	66.3424	0.799028	6.76093
5.02656	32.6043	1.76689	7.82777
7.60912	33.7773	1.15306	8.86674
8.71981	37.0209	2.07286	9.65434
9.94473	40.6577	4.39016	10.3945
10.8476	40.4857	7.09427	27.986
9.53819	47.0832	6.29476	28.2831
11.9286	52.8436	19.7398	42.7906
9.13439	51.3145	25.9503	60.6126
12.904	16.6401	38.8473	58.7194
23.0928	0.780739	56.5134	0.45809
25.1384	1.63894	59.5056	1.04148
36.2484	4.51256	62.2495	2.4957
43.7863	16.267	1.0894	4.1841
45.4857	18.8524	1.67252	4.36238
48.8687	23.5875	2.56143	4.7799
51.3811	16.1062	3.72333	5.25987
52.6369	19.2134	6.48753	5.99722
53.6122	29.35	6.08718	6.87964
54.292	35.6737	19.0918	7.8554
54.4163	33.02	26.1897	8.84901
55.3707	32.4775	38.9579	9.58064
36.1138	36.7908	56.6601	10.317
38.8156	42.1308	59.6512	27.6808
39.0117	44.6842	62.3912	27.5171
46.7341	46.7883	2.15078	42.4442
4.33665	64.2555	2.84067	60.2478
6.73609	65.8464	2.6402	57.7728
7.69142	32.2742	5.39832	1.11018
8.91147	33.5304	5.25404	2.52945
9.85181	36.713	18.0074	3.93081
8.65575	40.3194	25.7732	4.03113
11.6725	40.2562	38.3702	4.39348
9.51664	46.8585	56.1088	4.83682
13.2606	52.5937	59.0977	5.55401
23.3715	50.978	61.8325	6.42509
25.4691	16.1444	0.922564	7.39737
36.5689	0.86085	4.4667	8.39126
44.0903	3.74233	6.95276	9.12499
45.691	15.495	5.5454	9.8617
49.1694	18.0754	19.605	27.2562
51.6862	22.8072	24.8161	27.2686
52.922	15.4907	37.7615	42.0288
53.918	18.5663	55.4092	59.8371
54.5905	28.5719	58.4017	57.7388
54.7012	34.9017	61.1472	1.45623
55.684	32.24	4.82057	5.02718
35.5558	31.7062	7.07083	5.06848
38.2212	36.0195	5.14358	5.33767
38.192	41.3597	19.6413	5.66651
45.9377	43.9075	23.9332	6.26862
2.93328	46.0167	36.9339	7.01452
5.37606	63.4814	54.5602	7.87371
6.56053	65.0746	57.553	8.80307
9.48544	31.6541	60.3	9.46455
9.54192	33.0221	2.81419	10.189
14.9266	36.1212	4.14245	27.2471
13.7893	39.6875	15.3685	26.6157
17.497	39.7706	25.2624	41.9564
27.4957	46.3786	37.3462	59.7353
29.6486	52.0779	55.1476	56.7314
40.7226	50.3474	58.127	6.35322
48.2174	15.3715	60.8448	6.27832
49.675	2.88396	3.87396	6.4026
53.2886	14.6348	12.6641	6.56646
55.8096	17.2147	24.2225	6.99739
57.0183	21.9493	35.7062	7.55469
58.0413	14.8985	53.5201	8.23929
58.704	17.9276	56.4854	9.05978
58.7963	27.728	59.1828	9.61069
59.816	34.0718	15.1306	10.3053
37.4082	31.3813	21.1206	26.8094
39.8931	30.8462	33.3025	25.4409
38.63	35.1595	51.0864	41.4176
46.4804	40.4997	54.0699	59.1489
3.22315	43.0467	56.7944	55.2819
4.16324	45.1566	27.1585	0.926018
8.07307	62.6207	34.4178	1.86569
8.96673	64.2144	51.4063	2.81557
15.6748	31.0445	54.1986	3.85497
15.7211	32.5537	56.7051	5.04921
19.2988	35.5469	13.8721	6.28556
29.0042	39.0605	30.8622	7.37245
31.2442	39.3276	33.8483	8.28686
42.2278	45.9408	36.6063	8.98676
49.6551	51.5951	17.8152	26.9501
50.8773	49.7204	20.7865	29.2483
54.7024	14.5111	23.4989	41.8188
57.2269	11.7545	2.99299	59.6611
58.3855	14.3481	5.74643	61.0058
59.4548	19.1135	2.75839	0.940691
60.0988	13.3487	0.803818	1.8896
60.1587	16.1398	0.749455	2.92936
61.2428	24.9768	1.59964	4.12335
36.6705	31.3876	1.50456	5.35955
39.0121	28.5361	1.85458	6.44661
36.9788	27.965	2.3302	7.36086
44.8523	32.2783	3.03096	8.06101
1.24719	37.6183	4.12806	26.0241
4.95846	40.1776	4.81982	28.4776
6.3579	42.2758	2.12839	40.8929
13.9059	59.7438	2.43742	58.7353
15.3187	61.3338	2.93067	60.5036
18.6149	29.2921	2.93607	0.951546
27.7999	31.3329	4.06266	1.98939
30.1229	33.916	3.95189	3.18394
40.9281	37.2178	7.2329	4.42108
48.2486	38.1763	8.93783	5.50703
49.2117	44.7913	11.0639	6.42295
53.2539	50.2713	8.46844	7.1212
55.7757	47.86	11.012	25.0848
56.876	11.6321	13.2593	27.7421
57.9941	2.72468	14.7317	39.9535
58.6159	7.65333	29.5249	57.7956
58.6397	12.5082	37.9513	60.0578
59.7933	12.928	43.2166	1.0409
33.6442	13.9785	44.4185	2.23383
35.9276	20.6502	45.6067	3.47007
33.756	16.916	47.323	4.5571
41.6294	16.2116	48.4171	5.4717
4.61707	20.5249	49.0232	6.17159
6.51522	25.8651	66.0036	24.1345
14.3808	28.4431	67.725	26.9502
16.2489	30.5218	59.1238	39.0033
19.4476	47.9911	26.6889	56.8458
28.4259	49.5796	36.1515	59.5318
30.773	23.8384	40.6907	1.19492
41.4935	28.2546	41.2979	2.4331
48.7644	28.6992	44.6789	3.51768
49.6193	30.7671	46.082	4.43531
53.7485	34.9224	52.3873	5.13181
56.2673	41.2206	0.703265	23.0954
57.3431	45.7263	1.147	26.1684
58.4803	40.9245	1.22565	37.9641
59.0927	0.166093	1.5651	55.8062
59.1018	4.92894	2.06007	59.0693
60.2828	12.9652	2.75456	1.23862
33.2171	12.6788	3.8079	2.32327
35.429	11.2881	4.5355	3.24068
32.9188	17.975	1.32497	3.93777
40.794	14.2269	1.64128	21.9009
2.77611	13.699	2.13131	25.2272
10.8202	18.0031	2.18027	36.7696
14.3679	23.3378	3.26333	54.612
16.9865	25.8321	3.28125	58.4669
25.0524	27.9843	6.91547	1.09189
27.4541	45.4181	8.59252	2.00221
37.8705	47.0325	10.7456	2.70519
44.9938	22.3676	7.82858	20.6649
45.6073	27.2744	10.2848	24.2453
49.9176	27.1871	12.5544	35.5338
52.4253	28.9293	13.9906	53.3766
53.4443	33.7836	28.7301	57.8212
54.6226	39.9356	37.1566	0.932952
55.2129	44.1845	42.4219	1.61467
55.1895	38.8916	43.6251	19.5777
56.43	2.80632	44.8125	23.5212
28.6891	14.9881	46.5269	34.4465
30.9712	13.5892	47.622	52.2887
29.1458	6.46848	48.3161	57.4238
37	13.1632	65.2078	0.740118
8.12043	9.43936	66.932	18.6653
11.7196	9.51234	58.4718	22.7376
14.227	13.6895	26.2754	33.534
22.3429	18.9499	35.7658	51.3773
24.7359	21.2152	40.2635	56.8536
35.2407	23.5421	40.8126	17.9639
42.4233	40.8482	44.3469	22.4239
43.1604	42.5176	45.7471	32.8325
47.3754	20.2889	51.8686	50.6744
49.889	26.0489	0.875644	56.7717
50.9361	24.8971	0.755217	16.5474
52.0943	25.928	1.10686	14.8688
52.6955	32.1242	1.589	32.7121
52.6886	37.9154	2.29335	51.8111
53.8998	41.6251	3.38663	24.0061
27.8883	35.3842	4.08676	39.1424
30.3519	7.73083	1.77194	36.1626
29.5725	3.31297	2.00518	17.8443
37.3517	17.9898	2.49867	52.3343
6.88006	22.873	2.37745	58.4542
7.40302	23.041	3.60745	0.706618
14.2324	24.219	3.27895	1.40812
16.6346	28.0911	6.49633	1.3848
27.1435	33.0463	8.19737	1.98741
34.3841	34.659	10.3293	2.90418
35.3136	37.3909	7.75971	2.88723
39.3693	53.9769	10.3656	2.74173
41.8889	55.8094	12.5889	3.81338
42.9755	16.168	14.0983	4.03985
44.1036	18.0638	29.0022	4.33468
44.7199	20.6519	37.4267	4.81557
44.7375	24.2219	42.6916	6.84966
45.9051	24.9347	43.8876	0.586814
24.8934	31.5338	45.0786	1.01822
27.777	36.9293	46.804	1.57473
30.1048	34.8772	47.8931	2.06199
37.3582	12.3572	48.348	2.58041
3.77159	15.557	65.4821	3.52577
13.9992	19.95	67.191	3.9952
16.0067	20.7814	58.412	4.23053
27.1174	22.3435	25.9419	5.3324
34.6602	25.9933	35.4078	7.45012
36.4553	30.7624	39.9428	19.2962
39.7434	32.1541	40.5487	22.3123
42.2536	34.9807	43.9446	22.8637
43.5192	51.2773	45.3471	25.6063
44.4842	53.1438	51.6399	26.9252
45.1669	13.156	0.330066	36.694
45.2984	15.8716	0.491182	37.7048
46.2401	17.7939	0.947994	38.8399
31.2393	21.1351	1.62002	62.8688
34.2106	22.7243	2.66108	54.0357
36.9842	29.2517	3.39041	40.2492
44.2048	34.3928	1.40452	71.219
10.2452	31.7942	1.48628	73.5031
12.2353	12.7998	1.92793	74.6393
23.3459	6.69831	1.64747	0.832679
30.8888	5.33894	2.95348	0.714802
32.7193	7.85978	2.41637	1.28365
35.9721	10.7008	5.76884	2.21023
38.4821	15.2221	7.44899	2.18131
39.7492	16.6691	9.59977	2.15123
40.7126	19.4345	6.88411	3.1076
41.3955	36.0753	9.50767	3.34973
41.5283	37.8727	11.7202	3.63411
42.4686	17.4259	13.2456	4.11025
29.6789	24.0156	28.2172	6.14336
32.728	21.4454	36.639	1.02301
36.6354	21.4398	41.903	1.18644
43.5328	29.2569	43.0948	1.51832
2.42581	34.4253	44.2876	1.97826
13.2343	37.3811	46.0194	2.39534
20.7243	30.0489	47.1048	3.31173
22.4818	14.0355	47.4766	3.78398
25.8002	7.12341	64.6946	3.97166
28.319	10.7393	66.3947	5.05727
29.5511	10.9864	57.5369	7.16681
30.5509	13.3971	25.1517	18.7188
31.2201	13.3984	34.6341	21.9687
31.3305	16.5207	39.1455	22.4022
32.322	31.5207	39.722	25.2678
26.5269	33.4473	43.2045	26.5562
29.5908	17.0465	44.605	36.3589
36.4916	23.9666	50.7991	37.3496
42.1862	19.8689	0.356424	38.5046
11.1107	18.399	0.850973	62.5709
18.658	27.915	1.55628	53.5485
20.7201	32.1114	2.64053	39.564
23.7416	34.0196	3.35054	70.5129
26.249	25.3285	1.71409	72.7969
27.5289	20.7015	1.81357	73.9335
28.4789	3.6233	2.25798	0.314089
29.1647	5.3745	1.96559	0.858814
29.3072	10.0071	3.27803	1.60503
30.2334	11.8615	2.6542	1.6965
27.8524	14.4003	5.75363	1.33762
30.8752	31.4831	7.44998	2.5833
38.2692	33.1961	9.58753	2.70164
43.718	22.103	7.06125	3.03947
7.5593	28.8786	9.73966	3.55933
10.2858	25.7166	11.9322	5.5971
12.6395	24.9706	13.483	1.4101
15.141	33.6978	28.4994	1.24014
16.4454	38.4461	36.9196	1.18468
17.3699	40.8095	42.1831	1.51556
18.0604	32.4305	43.3727	1.77885
18.2205	17.0152	44.5665	2.62653
19.1227	4.31333	46.3011	3.0895
30.5988	9.65351	47.3849	3.23892
33.194	12.3748	47.6784	4.30246
42.7847	14.3111	64.9748	6.39702
46.6904	31.7967	66.6705	17.9051
4.65771	33.3693	57.7019	21.1612
5.08355	25.2091	25.188	21.5701
7.59596	31.863	34.6566	24.4616
8.88828	29.0292	39.1883	25.7403
9.82772	28.4887	39.7943	35.5528
10.5069	36.9491	43.2015	36.537
10.6619	41.8657	44.6035	37.6984
11.5987	44.3658	50.8885	61.7775
33.992	36.0536	0.497284	52.716
36.1874	16.3368	1.20095	38.8728
46.6832	5.34022	2.28421	69.9335
49.5536	8.18962	2.99461	72.2183
5.6106	9.99812	1.864	73.3462
7.61978	27.4902	1.89638	0.656078
8.15641	29.0563	2.29631	1.52474
9.53612	27.2226	1.91813	1.54971
9.96638	34.0656	3.24352	1.46004
9.78366	30.5823	2.43997	2.46532
11.293	29.38	5.39721	2.65613
31.5546	38.6168	7.09398	2.96193
33.4842	43.0586	9.2311	3.45962
44.3637	44.9737	6.77192	5.49948
46.6226	35.8792	9.49847	1.51387
2.5245	20.65	11.6691	1.4395
3.84199	3.49309	13.2459	1.47258
4.75375	4.66033	28.3241	1.82482
5.42348	22.1643	36.7408	2.09101
5.5987	23.7171	42.003	2.92685
6.542	30.4071	43.189	3.38642
37.1562	37.3275	44.3842	3.52432
39.0944	33.211	46.1238	4.57646
49.9607	31.3072	47.2046	6.6606
52.212	41.2398	47.4024	18.0147
1.62096	45.0915	64.7942	21.3918
2.23191	46.3015	66.4827	21.7503
2.92778	36.4047	57.3981	24.6931
3.20669	25.9901	24.8351	25.9602
4.01812	3.15091	34.3018	35.7839
39.0827	19.635	38.8362	36.7607
40.9142	21.3346	39.4488	37.9292
51.9	30.3455	42.8452	62.0194
53.8954	37.2414	44.2472	52.88
1.47769	32.6954	50.5481	38.8646
1.81104	30.3337	0.70594	69.8601
1.77945	40.6356	1.79812	72.1445
3.14161	44.0479	2.5007	73.2769
39.2763	44.7991	2.21245	0.943501
41.0056	34.5085	2.1749	0.90344
52.0895	28.5582	2.50966	1.25673
53.851	17.5081	2.03855	1.82762
0.781455	19.0582	3.33972	2.08254
1.37964	33.4915	2.28025	2.35142
1.80884	40.3899	4.90759	2.82861
40.7462	35.8379	6.60869	4.86494
42.4821	33.4225	8.74095	2.16793
53.5604	43.7679	6.43582	2.08209
55.327	47.1094	9.24082	2.02694
0.750222	47.7273	11.372	2.29888
1.35379	37.2856	12.9906	2.4376
40.9934	30.6461	28.1591	3.15346
42.6829	2.07267	36.569	3.58331
53.8012	47.0092	41.8286	3.6604
55.4609	53.5183	43.009	4.64694
1.83391	48.0214	44.2064	6.67208
40.5947	44.4008	45.9535	17.6118
42.2452	55.2379	47.0295	21.2638
53.3946	56.8943	47.0758	21.489
54.9692	55.6343	64.6177	24.5665
42.3438	44.2969	66.2949	25.7992
44.025	48.1119	57.0232	35.6524
55.1506	49.0405	24.361	36.6073
56.7818	55.5663	33.8213	37.7965
3.09927	50.0832	38.3646	61.9184
12.8178	46.4722	38.9936	52.5755
16.1743	57.3093	42.356	38.2928
11.3873	58.9606	43.7584	69.2329
13.5021	57.6704	50.1039	71.517
7.87519	46.3284	1.09986	72.6523
0.388842	49.7035	1.79477	0.366719
1.63214	6.92151	2.73651	0.971685
1.63596	4.86676	2.62291	0.994407
2.56626	8.08999	2.86524	1.14086
4.01562	11.9205	2.31055	1.4395
2.09844	17.6549	3.51085	1.95447
3.00911	21.8891	2.14321	3.99222
3.21351	18.7207	4.20312	3.00962
4.14719	23.7645	5.90696	2.82524
6.93213	6.12519	8.03595	2.59794
10.6804	10.8542	5.92944	2.72112
13.5213	6.87648	8.83344	2.65814
14.7659	13.4704	10.9042	3.13266
12.197	19.0674	12.5773	3.49009
10.9559	19.8	27.8563	3.47405
16.3884	28.1518	36.254	4.32404
16.1812	4.77947	41.5089	6.22418
17.3777	8.04887	42.6814	16.7126
18.153	13.0591	43.8815	20.5935
24.779	17.0272	45.6384	20.6908
35.3135	14.6544	46.7079	23.8947
26.7321	28.6266	46.5536	25.0916
35.4506	10.8374	64.2922	34.9701
40.2725	13.7852	65.9541	35.9026
40.1142	15.9444	56.4399	37.1123
39.7363	10.6601	23.6674	61.2625
40.6443	30.7169	33.1222	51.7355
42.4308	6.61749	37.6729	37.355
48.3922	12.5366	38.3181	68.3396
59.3224	16.0983	41.6512	70.6241
67.125	34.8267	43.0538	71.755
56.483	6.43203	49.4399	1.31216
54.5943	14.0709	0.741872	0.926329
54.7694	41.1322	3.5709	1.27291
1.2485	11.3552	3.37392	1.47573
1.2485	45.6532	3.48645	1.92943
2.1804	40.8888	2.88144	3.96268
3.62924	0.503802	3.83748	3.06303
1.79801	0.559274	2.1801	2.93645
2.73816	1.18177	3.11384	2.78041
2.83659	0.821332	4.81074	2.95438
3.80023	1.77027	6.94772	2.94397
6.55573	2.66407	5.07656	3.46869
10.2935	3.30299	8.10473	3.83764
13.1341	5.37832	10.0739	3.83133
14.378	5.38528	11.8198	4.6902
11.8196	2.83739	27.231	6.58828
10.7007	1.72235	35.6055	16.9289
16.078	2.38411	40.8514	20.9214
15.9153	4.18737	42.0124	20.9748
17.1133	4.46372	43.2158	24.2218
17.9131	3.77185	44.986	25.4087
24.5409	3.19382	46.046	35.2936
35.0695	4.18413	45.6221	36.2197
26.3433	6.38164	63.6208	37.4351
35.0625	9.64776	65.261	61.5919
39.8877	15.6386	55.4342	51.9949
39.7255	24.2838	22.5675	37.4278
39.3488	19.5799	32.0236	68.3318
40.257	18.4582	36.5732	70.6158
42.0431	18.8814	37.2249	71.7522
48.0034	32.6896	40.5611	1.82839
58.9349	52.852	41.963	1.65443
66.7362	60.5673	48.3543	2.07133
56.0962	61.68	4.30669	2.63316
54.3464	62.045	4.09965	4.59153
54.5306	62.9764	4.18627	2.65271
0.353128	34.7537	3.57865	2.32835
0.935956	47.0847	4.44398	1.92859
2.38525	52.117	2.74057	1.91697
1.46559	53.4282	2.41513	1.74251
2.3616	0.487319	4.12824	2.16105
1.79801	0.723582	6.24406	2.52573
2.93463	0.714159	4.86497	2.53089
5.45751	1.60934	7.981	3.44425
9.05	2.47915	9.83784	5.43063
11.8916	3.08421	11.6476	16.5696
13.1384	5.16537	27.1474	20.0147
10.7	5.07022	35.4973	20.3006
10.1444	2.47907	40.7337	23.3174
15.274	1.21879	41.8844	24.5597
15.2919	1.92666	43.0903	34.4049
16.4927	3.80671	44.8711	35.3658
17.3844	3.99307	45.9228	36.5493
24.0067	3.27683	45.2437	60.6653
34.5031	2.69094	63.4861	51.4219
25.1223	3.68091	65.1078	37.6074
33.8239	5.87817	54.9658	68.7845
38.7099	9.39154	21.9062	71.0701
38.4937	15.4154	31.3451	72.1879
38.1073	24.056	35.9155	0.640647
39.0149	19.2577	36.6038	0.605547
40.8024	18.0593	39.8592	1.00349
46.7738	18.4433	41.2622	3.03733
57.6933	32.4656	47.7546	3.97353
65.5065	52.5941	0.368898	3.81386
54.9013	60.3402	0.818457	3.58954
53.7576	61.4548	1.05508	3.68977
53.9753	61.8183	1.94515	3.57004
1.00657	62.744	2.32096	3.9118
2.42414	34.2739	6.52369	4.20847
1.11249	46.5857	8.11438	4.12584
2.01701	51.6167	10.2855	4.82382
1.6192	52.9261	6.81246	6.54078
2.69079	0.794953	9.08894	16.1919
5.32802	1.16599	11.3932	20.5221
9.0734	2.08975	12.7636	20.4015
11.9105	2.96485	27.4138	23.8157
13.1493	3.57152	35.8402	24.9548
10.5869	5.65259	41.1054	34.8643
9.84493	5.54196	42.3104	35.7612
15.0329	2.94157	43.4969	37.0021
15.0079	1.48145	45.2087	61.1864
16.2086	2.31689	46.3051	51.3422
17.0837	4.25228	47.1322	36.5203
23.7084	4.34278	63.8898	67.4057
34.2116	3.56454	65.6176	69.6898
25.0988	2.87561	57.3746	70.826
33.8306	3.86241	25.5878	0.436794
38.6407	6.08874	35.1139	0.993705
38.4867	9.87442	39.5395	2.94586
38.121	15.9014	39.9922	4.11132
39.0302	24.5415	43.7779	3.87739
40.8139	19.7221	45.1723	3.55672
46.7628	18.4806	50.989	3.57134
57.7069	18.826	0.497284	3.35556
65.4957	32.9514	0.700042	3.55312
54.8478	53.0752	1.62629	3.7984
53.4712	60.8255	1.97592	3.67486
53.6827	61.9403	6.26094	4.28756
1.44955	62.3036	7.8282	5.93614
1.74432	63.2287	9.99846	15.668
2.37542	34.5839	6.44787	19.8866
1.18443	46.8258	8.72343	19.8006
2.40056	51.8481	11.0255	23.181
4.62078	53.1427	12.4025	24.3266
8.11445	1.29764	27.0891	34.233
10.9559	1.99234	35.5155	35.1343
12.2024	2.76369	40.7809	36.3714
9.82972	3.2912	41.9838	60.5526
9.70444	5.33118	43.1714	50.7732
14.6227	5.06315	44.8864	36.2145
14.775	2.46504	45.981	67.2336
15.9744	0.73884	46.7668	69.5185
16.9322	1.68079	63.5671	70.6453
23.5377	3.68902	65.2907	0.562522
34.001	3.61571	57.0057	2.56377
24.1905	2.7953	25.2544	4.44744
32.888	2.08068	34.7844	4.24179
37.7972	3.06769	39.1998	3.95092
37.5587	5.29398	39.6408	3.98657
37.1714	9.45218	43.4604	3.78613
38.0791	15.5128	44.8538	3.98838
39.8665	24.1365	50.6313	4.22745
45.8393	19.1789	0.607806	4.0955
56.7575	17.8247	1.13212	4.67171
64.5719	18.113	1.79014	6.25301
53.9798	32.5476	6.23222	15.5903
53.2316	52.6157	7.74551	20.0217
53.4732	60.4111	9.90893	19.8371
2.83054	61.5287	6.12404	23.311
3.06632	61.8898	8.29985	24.4309
1.45598	62.8062	10.6169	34.3479
2.23512	33.8107	11.9604	35.2334
3.45678	46.0322	26.5997	36.484
6.66491	51.0537	35.0262	60.677
9.50638	52.3477	40.2915	50.7542
10.7537	0.952305	41.4955	35.9524
8.52934	1.84521	42.6825	66.9001
9.21268	2.48172	44.3959	69.1846
13.7137	4.55823	45.4914	70.3157
14.0992	4.58003	46.3402	2.04021
15.2891	2.07598	63.0768	4.96065
16.3533	1.46577	64.8026	4.77559
22.9073	1.8036	56.6161	4.50291
33.2983	3.43335	25.0416	4.54734
22.7531	3.86983	34.5815	4.34792
31.4394	3.30009	38.9664	4.52986
36.3966	2.91169	39.3682	4.7521
36.1133	3.87003	43.2879	4.60368
35.722	5.98245	44.6787	5.11905
36.6296	8.82673	50.3327	6.59675
38.4173	14.8186	1.3254	15.3912
44.3951	23.4636	1.27746	20.0918
55.3081	18.7715	5.64198	19.7782
63.1274	17.702	7.17681	23.3724
52.562	18.178	9.34426	24.4576
52.4765	31.8699	5.76079	34.3854
52.7565	52.0307	8.10815	35.2499
0.963852	59.7474	10.3903	36.518
1.50856	60.8603	11.8104	60.7238
2.11619	61.2252	26.6253	50.6163
5.04399	62.156	35.0502	35.5307
9.21809	34.1479	40.3152	66.4044
12.0202	46.5811	41.5122	68.6885
13.2278	51.6259	42.7026	69.8238
10.2848	52.9596	44.4269	7.00045
8.91692	0.893814	45.5166	6.80549
14.2902	1.53858	46.1459	6.50258
14.1226	3.60837	63.1054	6.50258
15.3213	3.69544	64.8164	6.23605
16.1407	1.37892	56.3477	6.25033
22.7691	1.79829	24.5584	6.37801
33.2908	1.5748	34.0904	6.15796
25.0397	2.68553	38.5011	6.39957
33.8579	3.41123	38.9411	7.40617
38.4259	3.06756	42.7741	14.0526
38.468	2.97424	44.1668	19.62
38.168	3.82342	49.9342	18.8611
39.0817	5.74974	1.71486	22.8514
40.8523	7.88676	6.16288	23.8097
46.728	13.8684	7.52331	33.746
57.7463	22.5137	9.6456	34.536
65.4563	17.8655	5.35844	35.8622
54.6763	16.889	7.2875	60.0859
52.5637	17.4463	9.63017	49.3847
52.7558	30.9193	10.9043	33.5913
1.61051	51.0873	25.4688	64.3697
1.56585	58.7971	33.8953	66.6536
4.54048	59.9098	39.1606	67.7914
8.99004	60.2748	40.3653	0.503135
11.738	61.2065	41.5519	1.11945
12.9124	33.5439	43.2644	1.5871
9.68884	46.1073	44.3603	2.14169
7.96321	51.1668	45.3035	3.08
13.4029	52.5291	61.9454	3.54046
13.178	0.658422	63.6725	3.80109
14.3757	2.71474	55.6476	4.90191
15.1817	2.87693	24.4518	7.01293
21.81	1.08031	34.0052	19.0992
32.3346	2.39478	38.3224	21.8943
24.5822	1.79663	38.6405	22.5374
33.4591	2.08909	42.7736	25.1838
37.842	3.13088	44.1583	26.5232
38.03	3.05435	49.5475	36.2667
37.7819	3.2426	4.51284	37.2908
38.6987	3.93745	5.97249	38.4124
40.4578	5.61379	8.12981	62.4164
46.2736	6.99878	4.55027	53.7272
57.3463	12.9746	7.09142	40.2549
64.9933	21.6199	9.31161	71.3436
54.1177	17.0029	10.8311	73.6284
51.6098	16.1101	25.8924	74.7563
51.7981	16.7429	34.3065	0.621101
1.21624	30.0255	39.5679	1.08397
3.71918	50.196	40.7522	1.64073
7.71506	57.9033	41.9481	2.57726
10.5248	59.0159	43.6903	3.03733
11.7399	59.381	44.7694	3.29934
8.98362	60.3128	45.0737	4.39963
8.52001	32.9487	62.3586	6.50998
13.4965	45.6277	64.0442	18.662
13.599	50.6996	55.1912	21.392
14.7988	52.0878	23.2813	22.0516
15.7485	2.08211	32.8145	24.6811
22.3558	2.23603	37.2239	26.0222
32.824	1.12654	37.672	35.7638
23.6026	2.82473	41.5056	36.7886
32.3901	2.05175	42.8975	37.9095
37.0727	1.65294	48.677	61.9136
37.0168	2.90265	1.71914	53.2453
36.6946	3.03551	3.83394	39.9269
37.6071	3.41683	4.0097	71.0976
39.3817	3.97452	7.1139	73.3829
45.2837	5.42787	8.52987	74.5044
56.2764	6.34821	10.4875	0.488112
64.0147	12.3399	26.0966	1.02278
53.2984	20.984	34.346	1.96445
52.0599	16.3444	39.5429	2.42909
52.2966	15.4742	40.662	2.68254
2.98414	16.1419	41.873	3.7841
7.45646	29.3915	43.6819	5.89741
10.1839	49.5499	44.7079	18.0773
11.3514	57.2683	43.348	20.7762
8.1836	58.3818	62.2205	21.4325
7.30397	58.7462	63.7882	24.0664
12.3433	59.6757	52.861	25.4038
12.39	32.4012	19.5013	35.1504
13.5903	45.1455	28.9311	36.1723
14.5325	50.2242	33.512	37.2961
21.141	51.628	34.2366	61.3083
31.6133	1.25296	37.4484	52.6278
23.0256	2.9316	38.8508	39.4458
31.8947	4.78844	45.4139	70.7022
36.3347	3.88488	2.17117	72.9879
36.4705	2.29972	4.03594	74.1024
36.2167	3.69242	6.76872	0.575605
37.1334	4.30004	7.74376	1.49531
38.8932	4.99991	9.76083	1.9534
44.7175	5.24361	25.289	2.22094
55.7823	5.99173	33.441	3.31868
63.4395	4.30518	38.6	5.42665
52.5976	10.2604	39.6953	17.7338
50.8539	18.9055	40.908	20.3101
51.0863	14.3867	42.7341	21.0087
4.78029	13.7928	43.7408	23.5984
7.34865	14.6884	41.9165	24.9436
8.46449	27.3117	61.2028	34.6804
5.26534	47.4852	62.7327	35.707
6.50369	55.1892	51.2918	36.8261
10.3305	56.3021	17.7823	60.8304
10.9578	56.6669	27.2174	52.2095
12.1232	57.5981	31.7929	39.2357
13.3179	31.1775	32.526	70.5801
19.7609	44.1942	35.7557	72.8662
30.0477	49.2964	37.1566	73.9737
20.0424	50.7632	43.7138	0.945471
28.9247	2.60853	5.52365	1.41521
33.3841	4.41381	7.62925	1.65976
33.4896	3.43805	7.9684	2.76152
33.251	1.48266	9.96809	4.87597
34.1688	2.65756	25.1302	17.1755
35.9239	3.42691	33.1008	19.7534
41.7341	4.26482	38.1877	20.4334
52.81	4.31355	39.244	23.0438
60.4555	4.79671	40.4566	24.3816
49.6325	4.40888	42.3047	34.1281
49.1637	10.4845	43.2802	35.1495
49.4768	19.0867	40.6761	36.2739
2.8429	14.1949	60.6408	60.2906
4.10089	13.2382	62.1109	51.634
4.14117	13.9416	49.7573	38.7532
9.81702	27.4964	15.7441	70.1651
11.1337	47.5543	25.126	72.4515
12.7833	55.353	29.7508	73.553
13.7707	56.4715	30.5809	0.473105
15.2728	56.8317	33.6154	0.72994
21.0868	57.7456	35.0182	1.82342
30.7578	30.2958	41.8159	3.93322
16.1743	43.1866	3.17165	16.4207
24.7808	48.2802	4.99734	18.815
30.0204	49.7228	6.78341	19.5464
29.4738	1.86401	22.3232	22.1039
29.0582	0.965602	30.6508	23.4486
29.9653	1.35737	35.8809	33.1868
31.7545	2.08975	37.0269	34.2118
37.7613	1.98211	38.2337	35.3325
48.644	2.29034	40.0194	59.3454
56.4903	2.88909	41.067	50.752
46.0714	4.54124	40.6399	38.2197
49.4149	6.98719	58.6254	69.7831
49.8824	13.0491	60.2433	72.0697
1.27445	21.6714	50.6553	73.1581
4.42627	16.7807	19.1594	0.35577
11.2418	15.6282	28.7159	1.37857
11.0123	16.114	32.9812	3.47432
13.1377	30.0826	33.2832	16.0981
13.9596	50.1613	37.5465	18.3597
15.5698	57.9468	38.9226	19.1344
20.8091	59.0642	44.2138	21.6466
29.9557	59.4254	2.36974	22.9988
13.3717	60.3428	3.74979	32.7275
21.9381	32.1683	19.1692	33.7569
27.3067	44.735	27.5173	34.8731
26.6364	49.7971	32.7567	58.8792
26.2158	51.1655	33.9124	50.3415
27.1233	0.981969	35.117	38.0192
28.9117	3.00032	36.8933	69.6613
34.9253	2.87887	37.9484	71.9479
45.8018	2.08403	38.0433	73.0293
53.6526	1.48373	55.5189	1.10248
43.2933	2.46908	57.1563	3.21961
48.2301	4.65938	48.3713	15.7474
48.7809	8.81933	18.6059	18.0936
4.88623	14.891	28.0675	18.8193
11.8462	23.5004	32.0357	21.3842
10.9494	18.4764	32.007	22.7232
13.2497	17.0889	37.0523	32.4691
13.9861	17.3754	38.3971	33.4898
15.6251	31.9102	42.6778	34.6149
20.5642	51.947	2.02492	58.6387
29.4422	59.7651	17.5816	50.0255
12.0973	60.8842	25.8166	37.667
20.6857	61.2439	31.0185	69.3232
26.0426	62.1558	32.1446	71.6098
25.3729	33.1027	33.3546	72.6894
24.9717	45.3734	35.1581	2.11799
25.8811	50.4022	36.1895	14.8556
27.6652	51.7088	35.7641	16.9924
33.6605	2.01876	53.7206	17.7662
44.5577	2.08403	55.3125	20.2823
52.3894	1.52544	46.0179	21.6253
42.0193	1.45389	16.667	31.3667
47.5256	2.24988	26.0326	32.389
48.1109	4.22318	29.8784	33.5125
6.96947	7.84623	29.7496	57.5378
7.00906	13.9205	35.0573	48.9733
8.84108	22.524	36.3863	37.0101
9.75338	17.5014	40.3549	68.8261
11.3128	16.1679	15.6095	71.1123
16.9608	16.5183	23.8891	72.1765
26.6355	30.9332	29.1089	13.304
15.0733	50.965	30.2489	14.8859
24.0809	58.7858	31.4567	15.8002
28.1542	59.9052	33.2482	18.1723
28.5227	60.2647	34.2906	19.5311
28.4269	61.1756	34.4064	29.2538
29.3505	32.3774	51.8436	30.2833
31.067	44.7778	53.4601	31.3995
36.7154	49.8223	44.9223	55.4198
47.9074	51.1571	17.1504	46.9934
55.4057	1.44606	26.2944	35.8973
44.4306	2.00927	29.8924	68.0057
45.377	2.79152	29.5175	70.2897
45.8162	2.94482	35.3535	71.3224
6.06941	3.92001	36.6534	9.64663
5.24368	5.8703	39.8726	6.22709
6.43248	11.9455	8.42649	11.8515
7.24009	20.5285	13.6918	11.948
13.8635	15.4911	14.9	21.276
24.3748	14.2726	16.0835	21.7398
20.8971	14.7663	17.8023	23.2565
29.9436	28.9349	18.8922	47.1953
32.6414	48.9481	23.4479	35.3412
34.0684	56.7796	36.4801	23.1968
34.2668	57.8999	38.2066	55.9051
35.19	58.2586	35.4909	58.1708
36.8174	59.1666	23.825	59.1026
42.0384	30.8808	29.5537	4.58073
53.4421	43.5391	30.8175	3.30266
60.519	48.6121	28.6644	4.71133
48.9438	50.0043	37.6649	14.3921
43.6469	0.981969	38.6252	15.3973
43.8425	1.96444	35.8051	16.5374
2.76395	1.69425	5.26533	40.671
3.11924	2.52659	6.48204	32.8284
4.77866	6.74697	7.65844	29.531
9.95351	12.7532	9.38474	62.3259
19.8449	21.2311	10.4664	64.5383
16.4578	15.8696	18.4096	65.3156
25.2623	14.2628	28.0557	5.80067
26.9981	14.4974	29.7826	5.72167
29.0369	29.6114	30.6343	15.2321
29.4909	49.4766	29.0521	15.8367
30.4013	57.3991	32.6577	17.2757
31.9254	58.5243	32.6319	41.4107
36.7657	58.878	29.7694	31.2072
48.2528	59.7677	39.6199	25.0299
55.034	30.2934	40.3417	57.8768
43.2176	42.7262	34.3638	60.0993
38.8574	47.7782	1.29081	60.9019
39.2036	49.1288	2.40158	1.84309
1.20077	0.982983	4.13968	11.0912
2.4898	0.961466	5.2018	12.1198
8.81444	2.69774	16.7379	13.2369
19.2262	7.66539	22.7917	37.3726
19.1871	13.6977	24.5209	29.9479
27.9312	22.1972	28.485	29.3407
29.286	16.8507	33.0148	61.842
31.6103	15.2011	35.5092	64.0216
32.1312	15.3703	34.7936	64.7298
33.0368	30.5819	31.6272	9.93855
34.5327	50.458	41.6935	10.8111
39.2352	58.3761	42.266	12.0635
50.7407	59.501	34.5211	36.2835
57.3737	59.8551	1.21313	28.2094
45.4006	60.746	3.07969	27.961
38.4662	31.0194	4.04629	60.3136
38.6982	43.3157	16.0937	62.4815
1.66008	48.3517	21.6108	63.1679
7.63813	49.673	23.3074	1.57045
18.0276	0.991057	27.654	2.14593
19.166	3.21372	33.6824	26.3452
27.7748	8.58478	35.8586	20.9062
28.7613	14.6362	34.9639	30.9647
31.3239	23.1571	31.7313	61.0904
31.9268	17.8337	41.822	63.1139
32.825	16.1567	42.3546	63.5723
34.2825	16.2744	34.1956	1.68481
38.8377	31.5466	1.88722	25.5817
50.352	51.4379	2.83495	19.355
56.8611	59.349	16.2429	30.1308
44.7915	60.4734	20.4114	59.8819
37.2655	60.828	22.1242	61.888
37.499	61.7208	27.5502	62.3233
6.62835	31.7882	34.7855	24.2238
17.1621	43.9542	36.7907	19.3768
20.6291	48.9739	35.7797	31.6861
29.1277	50.2671	32.5033	61.1398
29.7451	2.23576	42.6037	63.1253
32.5602	8.43156	43.1073	63.533
33.2356	14.4118	34.6161	20.8392
34.1264	22.8447	1.17525	48.6878
35.5488	17.3367	17.0618	70.0625
39.9543	15.4738	18.6813	71.5515
51.4696	15.4823	20.4553	71.433
57.8325	31.2081	27.9369	29.2512
45.6451	50.992	36.642	49.5533
36.4472	58.9601	38.501	51.1547
36.6176	60.0875	37.3686	51.1531
10.5474	60.4388	34.0466	32.8947
22.1981	61.319	44.1501	35.1358
29.5899	30.8607	44.6201	36.0003
28.1301	42.9764	35.7265	2.2866
32.2054	47.9927	16.7527	3.54748
33.3056	49.2814	17.5899	1.55914
34.1305	8.07505	19.3327	0.553498
35.3059	13.7174	27.3314	0.702536
38.7846	21.8701	37.3146	0.542704
50.1605	15.9951	38.9153	1.39693
55.7394	13.7426	37.6377	2.82521
43.1314	13.5249	34.2705	3.57143
29.8345	30.1412	44.3686	2.45113
29.9904	49.6644	44.8036	3.60792
27.2915	57.7442	35.5719	4.38353
32.3941	58.8773	26.1512	5.65585
27.8558	59.2211	26.5384	1.23783
33.5593	60.0748	12.258	1.6084
35.2212	28.6596	29.1949	2.11011
35.8847	40.7417	26.9069	3.3668
36.5977	45.7602	24.0408	3.87857
38.3738	47.0551	20.414	4.55188
48.9933	6.07626	29.9915	10.7652
53.0858	14.6844	30.1114	20.2855
40.2087	10.1373	19.0339	22.7404
19.2873	10.0607	2.3169	21.3592
19.473	11.4336	30.5164	30.1335
9.06416	23.0955	53.0721	36.0494
14.1618	43.2055	52.6651	39.4853
13.4579	50.9608	50.1527	40.153
13.4062	52.0776	46.5349	44.5412
14.3312	52.4393	56.1197	62.8098
16.014	53.3591	56.1865	28.5978
21.6919	28.1265	43.7799	29.3912
32.8342	41.5871	29.9501	37.2357
40.417	46.7122	54.0764	52.0089
29.9335	48.2943	53.281	54.8036
42.2916	8.64576	50.5789	66.7362
43.2316	5.63268	46.9512	0.433638
9.17931	8.06886	56.3835	0.72852
4.86805	10.4681	56.3925	1.51742
4.34743	17.0515	43.6369	2.85845
5.27203	37.2647	36.0162	3.61652
6.9994	44.9288	30.5705	2.11731
13.0927	46.0419	26.1801	3.42225
23.8891	46.4066	22.9631	4.17856
31.7597	47.3388	29.947	5.34482
22.2956	26.2142	29.4916	0.760587
44.192	40.2152	15.0652	1.10413
45.3852	45.3075	9.55669	1.61809
6.82923	47.0735	14.011	2.88669
9.05913	6.79883	15.0016	3.39305
9.32995	10.9912	18.4557	4.06539
9.34722	13.4369	19.8118	10.7319
10.7336	8.41131	26.3347	20.2786
22.0304	28.6575	5.06299	22.7136
28.0999	36.2845	7.62697	21.2134
16.3314	37.3988	9.06177	30.105
36.5088	37.7625	10.3621	35.9133
37.8354	38.6931	18.3558	39.4394
2.28598	24.566	3.62985	40.0722
2.51395	38.556	6.99158	44.5733
3.11236	43.4251	7.82324	62.7951
8.29184	45.4102	13.3305	28.1941
19.407	4.29035	10.1036	29.0591
27.0165	6.86671	10.6418	36.9325
17.4728	14.4039	11.343	51.72
43.3096	33.6793	1.41348	54.3205
44.6189	41.759	15.2735	66.722
0.925067	42.8939	14.6353	0.500581
2.7061	43.235	0.373327	1.13079
9.14582	44.0818	0.569468	2.43096
19.5862	20.9204	1.30656	3.18889
27.6073	35.0161	2.0242	1.76186
18.8952	40.07	1.89845	3.00637
45.4712	41.9003	2.20347	3.76945
46.7631	2.62551	2.80869	4.98182
1.83872	18.0317	2.98174	0.587927
8.37558	36.3684	1.27908	0.966369
18.6791	44.683	1.75988	1.44085
26.7429	45.8253	2.39636	2.67967
18.2467	46.1484	2.66319	3.19306
45.822	46.9311	4.04751	3.86553
47.1326	18.4245	5.52668	10.2986
6.57597	32.2798	5.41361	19.845
16.8947	37.3913	6.25924	22.2803
24.9082	39.1105	6.58833	20.7942
16.5515	20.0459	6.96881	29.6718
45.7931	37.6494	6.31166	35.4926
47.1423	46.0874	8.20547	39.007
11.5159	47.2314	13.6784	39.643
18.7329	47.5414	14.1237	44.1405
10.1602	48.2787	15.3241	62.3616
44.7592	16.6933	14.0718	27.8977
46.2289	30.2894	17.0135	28.7118
8.88814	35.4141	26.7553	36.5694
11.0807	37.068	31.1876	51.35
52.7378	20.3952	44.3304	54.1099
54.3118	27.8783	48.5212	66.2885
12.8776	28.9904	49.4382	0.863613
53.7011	29.3557	58.1433	2.28463
55.3346	30.295	60.0129	3.03344
41.9602	26.2021	60.0126	2.0355
43.5589	39.1895	68.55	3.09331
1.64972	43.6314	69.7862	3.87247
1.04712	45.7674	70.738	5.19211
2.1242	8.67389	63.1042	1.07622
3.18825	9.79704	0.410516	1.44904
4.90289	10.0538	0.937579	1.89521
7.74999	10.6711	1.66	3.09522
7.73265	35.2679	1.532	3.60863
8.82069	43.4347	1.83017	4.27652
7.58916	46.2299	2.43726	10.2227
6.17187	48.417	2.6119	19.7451
14.3598	1.14408	1.11835	22.1985
15.8597	1.47903	1.51901	20.8237
18.3035	2.5137	2.1017	29.5916
26.8497	43.8051	2.45439	35.512
15.354	51.2377	3.86621	38.9428
16.1251	53.656	5.34008	39.6106
16.0933	55.8014	5.04031	44.0063
20.824	0.419188	5.89823	62.2692
20.3508	1.63452	6.21722	28.1875
27.2587	44.8765	6.59611	28.9254
18.6116	52.1749	5.93844	36.7524
31.3115	54.5335	7.83229	51.5175
35.4102	56.6711	13.3051	54.4881
38.798	1.2214	13.754	66.1955
45.781	45.0673	14.9509	1.43439
55.0314	52.2671	13.8822	2.17519
60.8333	54.5905	16.7915	1.74427
59.483	56.7236	26.4538	2.42225
1.08509	45.4192	30.8316	3.19921
2.14152	52.316	43.9571	4.63924
4.63791	54.5343	48.1479	1.48917
7.38552	56.6534	49.0845	1.76976
6.96785	14.1235	57.7707	2.04998
7.94652	19.1517	59.6397	3.03323
6.58169	21.014	59.6392	3.52337
5.12538	5.1263	68.1767	4.1561
13.3146	6.89046	69.413	9.37876
14.8151	2.21886	70.3647	18.8908
17.2589	0.620111	62.8802	21.3494
25.8042	0.649269	0.93222	20.0324
14.375	1.3336	1.58849	28.7424
15.1817	1.71009	1.64829	34.711
15.1915	2.29525	1.84923	38.0986
19.8255	1.98787	2.40547	38.78
19.4545	1.47399	2.68125	43.1447
26.3117	2.01989	1.51029	61.4155
18.0029	2.78265	1.85955	27.6992
30.7909	3.09932	2.37575	28.3188
34.3655	4.18793	2.80577	36.1037
37.7533	4.30436	4.2276	50.8481
44.7388	5.11827	5.69472	54.1747
53.9858	5.54124	5.02999	65.3417
60.3161	6.09888	5.99808	0.758082
58.8787	6.65794	6.25469	1.8511
1.07786	8.27555	6.61128	1.43188
4.4169	7.37548	5.92055	2.09635
6.96867	8.68787	7.809	3.68757
6.12347	9.36104	13.2939	2.55471
6.98272	10.5513	13.7964	2.67525
5.50651	11.8442	14.943	2.69375
4.05285	2.77114	14.2285	3.1515
12.2366	3.73234	17.1122	3.53002
13.736	5.07891	26.6815	4.03241
16.1798	5.358	30.9378	7.94437
24.7269	3.80176	43.9421	17.4605
13.3138	4.57608	48.1325	19.916
14.1454	5.57152	49.1972	18.6281
14.1883	6.68876	57.7746	27.3091
18.7516	8.36972	59.629	33.2969
18.4528	7.72894	59.6221	36.6643
25.2693	7.57171	68.1635	37.3481
17.2649	22.2313	69.4049	41.728
30.1212	22.8237	70.3497	59.9847
33.2866	21.7618	63.1962	26.6776
36.6743	20.8362	0.726872	27.1302
43.6568	42.0798	0.757856	34.8559
52.9085	56.7713	0.919429	49.571
59.6376	57.4389	1.50364	53.3939
58.1197	0.869539	1.75002	63.911
4.74582	1.09621	1.37186	2.42853
7.00708	1.21911	1.41372	1.49653
5.62946	1.97074	1.68207	1.91958
6.27412	1.36794	2.30648	3.52061
4.54886	0.887864	3.71346	3.29397
2.98392	1.44766	5.1297	3.38831
11.1744	2.17006	4.11895	3.35239
12.6755	2.51279	5.0686	3.62166
15.1192	3.57789	5.32637	3.93401
23.6634	3.72022	5.68976	4.35407
12.3788	4.53594	5.01435	7.21541
13.2658	4.92393	6.90684	16.7161
13.3724	5.51202	12.3859	19.1779
17.7776	6.07539	12.8682	17.958
17.6332	7.67051	14.0335	26.5706
24.3684	6.75843	13.5976	32.6113
16.8308	8.10486	16.4075	35.9314
29.7493	8.75722	25.8201	36.6302
32.2253	9.9683	30.0072	40.9741
35.6132	11.2578	43.0373	59.2408
42.602	2.17039	47.2279	26.3161
51.8448	3.12626	48.2675	26.6495
59.2396	4.49447	56.8604	34.3266
57.6238	4.75938	58.7219	49.0156
2.87013	3.39514	58.7186	53.1746
4.18254	4.11738	67.2579	63.1669
5.79174	5.13701	68.4966	1.50568
6.20915	6.23994	69.4451	2.16975
6.24383	7.89888	62.4691	3.22762
13.1438	7.23796	0.737139	1.41943
14.5246	7.02699	0.439453	1.26918
16.8691	21.7478	0.824354	1.0039
25.2736	22.3381	1.24954	1.35937
12.7086	21.2473	1.95087	1.81293
13.0827	20.2792	1.80536	2.42156
12.7158	41.4603	1.77893	8.94711
18.2394	56.1847	2.54459	18.5044
16.8237	56.8385	3.85972	20.892
24.0121	0.855046	5.18779	19.1961
13.9703	1.44717	3.44634	28.2701
26.4964	1.80113	4.52328	33.9003
33.6785	2.03978	4.69789	37.5645
37.0335	1.72088	5.03705	38.1373
43.8412	2.28023	4.33379	42.8563
53.2464	2.90461	6.22084	60.9717
56.0014	3.31085	11.7066	26.156
54.7617	4.30436	12.2328	26.9508
3.42949	4.51214	13.3562	34.816
5.01586	5.32669	13.5239	49.6027
6.63595	5.59687	16.244	52.4846
7.51213	6.29104	25.4282	64.899
12.7909	6.86057	29.4325	0.781143
14.0177	8.39742	42.3538	2.28018
16.1974	7.42533	46.5442	2.83268
24.3105	8.88506	47.6977	2.75433
11.4073	9.48613	56.1893	2.50282
11.4732	10.7461	58.041	2.32751
10.8721	12.0278	58.0337	2.54476
16.7761	2.66368	66.5753	2.89225
14.7552	3.62222	67.8172	7.44371
22.0243	4.87429	68.7614	17.0029
11.1878	5.19646	62.2585	19.3978
23.6298	3.3394	0.481491	17.7915
32.5242	4.15891	1.0976	26.7796
35.8342	5.11794	1.08843	32.4923
42.4997	6.24376	1.38392	36.085
51.9583	7.94327	1.11161	36.6802
53.1318	7.33051	1.05442	41.3519
51.9153	7.25905	1.80751	59.4805
1.67907	21.8038	3.13839	25.3279
3.40517	22.3985	4.49748	25.8969
4.82036	21.377	3.56413	33.6857
9.40718	20.5266	4.36896	48.4378
10.6829	42.0165	4.69581	51.9729
12.9344	56.9457	5.08793	63.4078
21.2168	57.2415	4.4647	1.61181
8.53293	0.725822	6.35632	3.55649
8.91446	0.965663	11.8088	3.43882
8.61913	1.60047	12.2265	3.12484
14.0577	1.59611	13.4508	2.66822
12.8062	2.07945	12.9042	2.74511
19.9187	2.46499	15.6814	2.91988
11.2016	2.95872	25.0632	6.8224
24.1312	3.79764	29.3068	16.3648
29.5629	4.1085	42.4574	18.7367
32.9071	4.90515	46.6482	17.0458
39.6843	5.00046	47.5627	26.1099
49.1029	5.83449	56.2574	31.749
53.6118	6.40972	58.1361	35.3971
52.0128	7.84291	58.1405	35.968
2.68635	6.80549	66.6747	40.727
4.61396	8.41091	67.9073	58.8113
7.77524	8.92899	68.8639	24.5912
9.02223	10.2595	61.732	25.1233
11.2583	11.5238	0.640251	32.9059
19.5426	1.98678	0.854735	47.6568
6.93045	2.90932	1.85513	51.3121
7.43192	4.07844	1.58849	62.7385
7.28328	4.42441	1.41886	4.62975
12.4752	2.49368	2.21625	4.40622
11.5331	3.30475	3.47837	3.96776
18.5268	4.27157	4.77659	3.01808
10.9103	5.39573	3.21014	2.8051
23.8728	7.09188	4.16841	2.5888
27.904	6.47582	4.40695	6.64798
31.2529	6.41283	4.77239	15.9889
38.0496	20.954	4.10849	18.2638
47.4584	21.5483	6.00249	16.1859
53.247	20.5221	11.4755	25.5808
51.4691	19.6775	11.9488	30.8731
2.09016	41.2719	13.1218	34.7815
7.07466	56.4024	13.0877	35.2467
8.52568	56.4241	15.8045	40.3386
10.9437	0.924985	25.0178	58.2529
19.4749	0.981707	29.1004	23.0638
7.83057	1.24718	42.1275	23.736
8.75921	1.5937	46.3183	31.5888
8.97306	1.79792	47.3628	46.3755
13.2451	2.32397	55.9453	49.7074
13.2033	3.08844	57.8107	62.1783
19.8312	3.43204	57.8095	0.379041
13.5167	4.21676	66.3474	0.872376
26.4556	4.27495	67.5846	2.1344
27.9957	5.13177	68.5352	2.64419
31.3774	5.70726	61.8209	3.31749
38.3091	7.11931	0.663998	10.2416
47.6225	6.08002	2.48152	19.8017
55.7531	7.69988	2.16384	22.2137
53.8565	8.20486	1.83985	20.6006
8.19214	9.54471	2.65496	29.5998
9.69434	10.8055	3.78176	35.3044
12.1375	1.2625	4.96785	38.9138
20.6799	2.19735	2.62468	39.5126
9.68811	3.42868	3.73699	44.1298
10.7237	3.75007	3.87574	62.2986
11.0144	2.19034	4.21276	27.4352
14.9583	2.8984	3.51562	28.321
15.218	3.91899	5.40603	36.2074
21.7102	5.02084	10.889	51.0018
15.5213	6.6829	11.4087	53.5725
28.4789	6.02885	12.5378	66.2258
29.2428	5.86538	13.0956	0.515552
32.6307	20.5371	15.7238	1.78462
39.6237	21.1283	24.7144	2.28925
48.8612	20.0538	28.6201	2.96133
57.8149	19.1333	41.5386	10.1954
55.9427	40.5818	45.7291	19.7558
1.50464	55.6777	46.8864	22.1518
3.94559	55.7996	55.3692	20.4581
12.4904	1.84542	57.2246	29.5325
4.41449	2.17039	57.2192	35.162
5.93729	2.50282	65.7597	38.8314
7.09651	2.55349	67.0002	39.4064
7.66068	3.11046	67.9463	44.0998
9.96589	3.67753	61.6779	62.2338
14.8377	4.11808	2.35727	27.1232
14.3863	4.85848	1.91838	28.0527
26.1311	4.69199	1.40791	35.956
21.051	5.71344	2.19187	50.758
24.4388	6.28416	3.18957	53.2163
31.4348	7.54694	4.32289	66.1611
40.672	6.42205	2.49552	1.26918
54.2561	8.22355	3.31951	1.77513
51.6466	8.61779	3.60795	2.44785
2.44383	10.0383	4.00047	9.93299
10.9935	11.2701	3.3938	19.4851
4.42734	1.74625	5.28038	21.8615
5.83961	2.48093	10.723	20.081
7.1131	3.40109	11.1421	29.234
6.48845	3.79771	12.3639	34.7826
9.37731	1.53986	12.4355	38.5148
13.6701	2.37886	15.081	39.064
14.5826	3.31774	24.1787	43.8427
25.8664	4.44435	28.2572	61.9353
19.5506	6.14763	41.3701	26.614
22.9383	5.54909	45.561	27.5666
29.9309	5.55787	46.5178	35.4812
39.1739	20.0048	55.169	50.2884
53.6263	20.6	57.0482	52.7035
50.8792	19.5931	57.0533	65.8624
8.55097	18.7977	65.587	0.51391
5.57609	40.6142	66.8192	1.18587
6.64152	56.0435	67.7764	9.40587
7.9576	55.6264	61.0574	18.8899
5.15481	0.696418	0.569468	21.2105
9.08506	0.701918	1.29606	19.2028
12.0853	0.87697	1.39033	28.5522
15.3946	1.35948	2.76949	33.8859
25.8114	2.265	4.24829	37.7795
17.1068	2.51623	4.84438	38.2617
20.4945	3.32129	5.3834	43.2571
27.4899	3.57204	5.8607	61.2387
36.7304	4.26938	6.29161	25.3671
52.8601	4.84243	5.73739	26.3861
49.878	6.35788	7.61121	34.3304
12.9621	5.40569	13.008	49.1497
13.297	6.85935	13.3151	51.4383
14.363	7.44657	14.6381	65.1648
8.3267	8.7172	12.7937	0.673359
12.7864	9.99443	15.7373	9.33835
10.1776	0.913744	25.5633	18.7694
20.6188	1.80792	30.2072	21.0622
27.6915	3.23321	43.6276	18.9475
8.56781	3.4511	47.8179	28.3851
11.9552	2.75235	48.4373	33.6146
18.9866	3.26252	57.3877	37.5845
28.1817	4.30592	59.2943	38.0351
51.3348	5.33872	59.3107	43.129
47.5242	6.91337	67.836	61.0579
1.53038	6.2077	69.0591	24.8948
2.70846	5.85509	70.0282	25.9617
5.54967	20.6806	61.8278	33.9233
5.91692	21.2655	0.729375	48.7485
12.0226	20.11	0.947726	50.9287
10.1553	19.0459	2.37344	64.9831
21.7214	40.0925	3.83563	9.22662
21.1183	54.9074	4.3688	18.5679
24.4364	55.506	4.82988	20.8225
31.1633	0.561535	5.33543	18.5721
40.5973	1.33017	5.77667	28.117
50.0309	1.62772	5.25301	33.2128
47.5846	2.72285	7.11243	37.2779
1.31957	2.83468	12.482	37.6884
5.3217	3.64998	12.7637	42.9065
4.56569	4.09461	14.1078	60.7659
11.1336	4.62804	12.37	24.2548
8.81134	5.18975	15.2727	25.3751
20.1944	6.8032	25.0191	33.3559
21.1806	5.92499	29.6381	48.1869
24.4452	7.21957	43.0885	50.2557
31.0381	7.88801	47.2784	64.6898
40.5067	9.08312	47.8679	9.56111
48.5292	10.3741	56.8394	11.9817
46.127	1.6099	58.7518	10.9905
6.18819	2.48905	58.771	19.3736
4.26459	3.92469	67.2941	25.505
11.3025	4.12881	68.515	28.7203
7.49888	3.32042	69.4869	29.4214
19.0935	3.90233	61.3619	33.9099
22.0649	4.94634	0.815466	52.0641
25.2875	5.99976	2.08407	21.8726
31.7775	7.59333	3.45742	21.1055
41.26	6.8936	3.73919	28.2656
47.6501	6.5515	4.10655	42.6773
45.3713	21.3742	4.63994	49.5972
4.7868	21.9595	5.09209	55.9911
7.18749	20.8064	4.60704	2.5642
12.3858	19.7355	6.44396	5.35935
21.1933	40.6733	11.7806	9.88495
15.8847	55.3014	12.0405	16.9403
19.1306	56.155	13.4019	19.2854
25.7241	0.890297	11.9178	20.1963
35.1882	1.08298	14.7522	24.3683
47.7294	2.22031	24.3592	42.5247
44.7236	2.28486	28.9122	20.4813
7.2785	3.09839	42.3736	17.5629
7.87876	3.61265	46.5632	22.7607
16.7273	4.07956	47.1445	35.961
19.4735	4.63805	56.1176	47.7966
22.5051	6.27451	58.0341	46.4509
28.6287	5.43235	58.0555	4.99905
38.1046	6.668	66.5768	7.3931
44.295	7.35652	67.7961	14.4335
41.7157	8.53146	68.7702	16.7685
14.0175	9.82444	60.8289	17.6366
17.8272	1.49343	1.42655	22.0918
13.9563	2.22992	2.88902	40.085
16.5188	3.68203	4.37588	19.8878
21.9842	3.83173	4.48303	16.454
31.3694	3.4488	5.13409	20.943
41.6311	3.92297	5.61141	33.7392
38.2145	4.96186	5.20895	46.6913
12.9669	5.96827	6.98996	44.0122
27.2367	7.50392	12.2202	10.371
30.1632	6.78253	12.3722	14.7042
35.9765	6.34941	13.8221	18.935
45.3841	21.2068	11.4279	19.1503
42.4117	21.7884	14.3504	25.3091
40.8774	20.5938	24.2163	42.4287
31.3174	19.4523	29.0498	15.1509
33.3151	40.2069	42.7385	12.2682
37.2259	54.7514	46.9258	18.0684
45.776	55.7643	47.2529	31.9786
29.5255	0.563671	56.4392	42.4594
28.4234	1.40879	58.3822	46.3377
3.38803	1.64359	58.4154	8.73538
10.4402	2.44502	66.9263	9.40728
19.6285	2.76498	68.1359	10.5252
50.5715	3.39316	69.1222	14.9841
46.0019	3.96581	60.4411	32.7017
7.08689	5.50469	1.47937	21.9301
16.2451	4.59683	4.82648	17.3386
50.7437	5.98452	4.39209	18.7923
45.9061	6.59253	5.23059	29.184
9.48776	7.84367	5.73616	46.2061
50.6024	9.12349	5.53405	36.6289
45.2813	0.990481	7.1219	7.12901
55.4224	1.4276	12.0343	5.66298
49.6962	2.85958	11.9759	14.9317
6.06005	2.97088	13.5826	28.812
	3.08937	10.0244	19.4844
	3.38742	12.9915	14.4139
	4.39345	23.0743	12.0982
	5.32719	28.2651	20.4833
	6.78763	42.3196	39.6448
	6.04895	46.4997	32.623
	5.53851	46.4098	2.60053
	20.402	55.9332	7.80688
	20.9806	57.9232	23.5095
	19.7589	57.9782	26.461
	18.5819	66.4669	21.3946
	39.3457	67.6585	18.9534
	54.0419	68.6666	24.289
	54.8748	59.0775	46.1294
	1.18472	5.3864	27.4269
	1.20743	4.467	9.70688
	2.02322	5.42016	23.4728
	2.58743	5.91908	25.1264
	3.00034	5.92704	20.0604
	3.56261	7.24085	16.8567
	5.19364	11.7006	21.6949
	4.38277	11.4238	43.7641
	5.59219	13.1737	27.3412
	6.27451	8.54548	18.7866
	7.4557	11.5222	34.217
	8.74635	21.7485	29.1606
	1.53532	27.2479	26.562
	1.77099	41.6336	29.6486
	3.1161	45.8029	53.2892
	3.14832	45.3233	22.6352
	3.62414	55.1535	47.3554
	3.86396	57.1874	42.4778
	4.84501	57.2633	36.8252
	5.73046	65.7268	31.4383
	7.12622	66.9007	58.4705
	6.37559	67.9295	3.92729
	5.77902	57.6037	5.07206
	20.6223	1.73722	11.6082
	21.1964	1.36737	25.6202
	19.9328	1.60985	27.8575
	18.6767	0.900661	50.9635
	39.1712	2.79405	8.13545
	53.6737	8.26699	22.9376
	54.818	8.80782	30.2608
	0.649269	9.91471	46.133
	1.19683	12.2445	14.8422
	1.40315	14.4771	27.6602
	2.04731	22.638	40.246
	2.62222	26.0971	27.0763
	4.09655	38.9185	33.8785
	3.21218	43.1092	60.9527
	4.61327	44.3644	0.378008
	5.18475	52.7446	0.799766
	6.46379	54.603	0.792185
	7.73454	54.6001	0.805779
	1.93133	63.139	0.884326
	1.4923	64.3778	1.37087
	2.39336	65.3263	1.92597
	2.27601	60.054	2.57917
	3.70156	0.981951	2.30866
	3.6624	1.46124	2.16224
	4.50873	1.71226	3.08538
	5.22115	2.78082	1.42965
	6.43132	7.7416	2.23913
	5.6672	7.9341	3.12595
	4.91807	9.33911	3.90056
	19.6649	10.5608	4.84774
	20.2324	12.7418	6.66657
	18.9174	21.0612	8.29586
	17.5832	24.9401	9.35578
	37.9938	38.2757	5.1908
	52.6425	42.4646	6.96853
	53.6396	43.1992	4.34903
	0.815924	52.0111	3.48284
	1.66119	53.9313	3.42301
	1.79471	53.9562	3.79283
	2.3552	62.4745	5.06126
	4.01998	63.6916	5.80245
	3.3152	64.6685	7.00666
	4.3849	58.3486	8.28011
	5.09256	0.507287	8.33232
	6.24845	0.875791	6.19484
	7.53996	1.89269	6.70538
	2.39256	7.14756	12.6687
	2.10884	7.54187	42.2243
	3.02904	8.77811	0.444341
	2.88018	11.3664	0.670754
	4.29111	13.4083	0.507246
	4.29738	21.2948	0.782374
	5.1563	24.7638	1.20842
	5.86735	37.7759	1.78441
	7.05187	41.9666	2.40402
	6.2871	43.0316	2.05228
	5.49862	51.563	1.84572
	20.1729	53.4494	2.72869
	20.7361	53.4594	1.05691
	19.3876	61.9895	1.86458
	17.9829	63.2184	2.7486
	38.0824	64.1801	3.5226
	52.4672	58.8027	4.46973
	53.8632	0.842119	6.28873
	1.34222	1.39131	7.91847
	0.985372	6.7245	8.97832
	1.53986	7.20102	4.84326
	3.24753	8.36369	6.6399
	2.6753	11.651	4.09262
	3.56982	13.5969	3.34079
	4.30726	21.2262	3.27954
	5.43337	24.4932	3.63317
	6.72617	37.3696	4.90255
	3.11448	41.5605	5.6502
	2.65537	42.7598	6.84326
	3.25256	51.1745	8.12402
	2.99401	53.0482	8.1627
	4.87394	53.0528	5.9922
	4.75938	61.5867	6.43799
	5.52491	62.8199	12.4005
	6.11294	63.776	41.8483
	7.13701	58.8444	0.938613
	6.37664	1.89413	0.591186
	5.47334	7.3734	0.682525
	19.9232	7.95911	0.950622
	20.4778	9.02252	1.51347
	19.0713	12.2235	2.07939
	17.562	14.2841	1.65646
	37.3594	22.0632	1.4089
	51.653	25.2945	2.28765
	53.236	38.0233	0.758884
	1.40589	42.2139	1.52491
	1.85218	43.5587	2.37706
	2.85798	51.8557	3.1295
	1.83458	53.709	4.07986
	3.57654	53.7044	5.88977
	3.93691	62.2443	7.51359
	5.35495	63.4845	8.57389
	6.57819	64.4311	4.39958
	3.02396	59.6438	6.1964
	2.22128	5.48818	3.68502
	2.20608	6.1828	3.03625
	1.84281	7.13915	2.97425
	4.2869	12.3026	3.30892
	3.95324	13.9664	4.57192
	4.54948	20.8544	5.32276
	4.97989	23.5859	6.50294
	5.86595	36.1331	7.78791
	5.11362	40.3235	7.81492
	4.15891	41.8355	5.62069
	18.5988	49.9742	6.02001
	19.1561	51.8202	11.9798
	17.772	51.8133	41.434
	16.3277	60.3545	0.400938
	36.5948	61.5967	1.45077
	51.4043	62.5408	1.84885
	52.251	58.7333	2.42442
	0.575485	1.83104	3.01447
	2.28864	1.65161	2.5845
	1.93356	13.5031	2.2758
	2.59448	13.8758	2.991
	3.33227	17.4825	1.0946
	4.4571	18.5282	1.84061
	5.74604	30.652	2.74227
	3.97065	34.8428	3.55154
	3.36528	36.6763	4.47103
	3.60606	44.4861	6.29947
	3.24842	46.336	7.94002
	5.54961	46.3342	8.994
	5.30481	54.872	5.11265
	5.94741	56.1112	6.96493
	6.38056	57.0596	4.59347
	7.1947	55.8192	3.96677
	6.45426	2.11272	3.90496
	5.4358	12.1135	4.24517
	19.5026	12.2276	5.50971
	20.0461	15.7451	6.26027
	18.5751	17.4176	7.44155
	16.9487	30.3711	8.72644
	36.4239	34.5568	8.7532
	50.6733	35.6567	6.55396
	52.3866	44.0779	6.90667
	1.84997	46.0101	12.8548
	1.81442	46.0448	41.8771
	2.02998	54.5542	1.20362
	2.84255	55.7652	1.53799
	3.89351	56.75	2.10432
	5.1872	54.0618	2.66433
	4.54298	14.2179	2.20239
	3.91604	14.2174	1.87722
	4.05237	16.6424	2.60014
	3.66561	17.0341	0.730359
	6.08215	29.007	1.51856
	5.79929	33.1979	2.42292
	6.39456	35.1241	3.22342
	6.76177	42.8351	4.15629
	7.4718	44.6889	5.98458
	6.74704	44.6899	7.62279
	5.68109	53.2258	8.67976
	19.4664	54.4631	4.72443
	20.0021	55.4142	6.56999
	18.4896	54.9734	4.19933
	16.7828	3.33484	3.62393
	35.9725	14.8406	3.56185
	50.1134	22.6207	3.89115
	52.0205	38.7841	5.15009
	1.28458	42.7976	5.90148
	1.119	39.7392	7.07492
	1.08873	51.4773	8.36124
	2.55772	53.7661	8.38191
	3.73112	53.9731	6.17263
	5.87737	62.1938	6.50754
	5.06901	63.2473	12.4543
	4.67455	64.3969	41.5625
	4.2155	49.1257	0.495694
	7.01412	11.6225	1.04173
	6.52503	19.9602	1.69734
	6.86495	36.4983	1.4955
	6.93306	40.4317	1.48578
	7.21548	36.6743	2.52469
	6.57939	48.8654	1.40513
	5.40641	51.2191	2.09477
	18.1208	51.4638	2.87093
	18.6369	59.5882	3.5605
	17.0388	60.6054	4.50588
	15.1805	61.7857	6.27721
	34.1378	46.0907	7.87568
	48.5609	10.2615	8.9339
	50.1776	27.256	4.54651
	2.32376	30.8151	6.24796
	2.24796	25.1778	3.51107
	3.8257	38.3778	2.60005
	4.94658	40.8928	2.53994
	4.81945	41.2426	2.90852
	3.94594	49.041	4.17714
	3.41068	49.958	4.91906
	2.94806	51.2122	6.12246
	5.78306	38.3443	7.39658
	5.25931	17.0409	7.448
	5.5804	20.7289	5.31618
	5.66787	18.2678	5.87221
	6.05109	28.9055	11.8302
	5.38288	31.2704	41.7391
	4.23144	31.5352	0.576719
	17.652	39.6283	1.20922
	18.1877	40.6531	1.02585
	16.6814	41.8265	1.12548
	15.0177	41.8477	2.19724
	34.7898	4.19086	1.51347
	49.6253	15.4586	2.05558
	50.5658	14.0181	2.7224
	1.22246	15.694	3.34079
	1.86356	15.6835	4.26859
	3.15899	24.2219	5.99699
	6.50157	25.4763	7.5712
	5.78422	26.4078	8.62509
	5.59412	50.2557	4.14046
	5.14846	15.3171	5.79846
	7.84891	9.94853	3.01975
	7.43348	11.5105	2.13302
	7.85366	11.4929	2.07195
	7.98973	20.0324	2.43088
	8.32735	21.2934	3.70084
	7.68241	22.2172	4.44634
	6.51456	50.9295	5.64456
	19.0262	16.6665	6.92234
	19.5311	19.4708	6.9677
	17.885	20.1815	4.82428
	15.914	26.111	5.38081
	34.1583	26.6684	11.3368
	48.0836	28.091	41.3808
	50.4372	35.7198	0.672191
	1.65292	2.80577	0.79249
	2.69909	3.54684	1.16282
	6.9598	10.7228	2.18169
	6.1373	11.7853	1.98788
	5.65331	12.9222	2.39577
	5.18915	51.0561	2.92556
	8.03068	0.937093	3.4394
	7.49803	8.54442	4.32572
	7.76022	9.78303	5.97509
	7.72238	10.7435	7.50392
	7.8127	53.6846	8.54685
	7.23394	8.56188	3.92665
	6.04748	9.88013	5.47512
	17.8841	10.7324	2.57402
	18.3813	54.5464	1.56042
	16.7104	1.4994	1.49985
	14.7035	2.20688	1.86691
	33.1375	57.8647	3.13543
	47.4738	1.49468	3.87797
	49.2961	57.7797	5.08073
	1.30371	59.262	6.35528
	8.33193	0.978169	6.40646
	7.57609	1.61462	4.28733
	7.23068	2.60041	4.92235
	6.7703	2.39741	10.8591
	9.56787	0.774976	41.2015
	9.08103	1.64546	0.686756
	9.38873	2.09294	1.22823
	9.37399	2.8729	2.01609
	9.44426	3.18391	2.40703
	8.87864	2.69083	2.62867
	7.69216	3.76009	2.96685
	18.8199	4.52853	3.33594
	19.2905	5.33185	4.14937
	17.5327	6.63229	5.68546
	15.3238	8.35859	7.15417
	32.5217	4.36654	8.18045
	46.2205	4.90032	3.46589
	49.0213	5.79872	4.90003
	9.5805	5.56518	1.9296
	8.79624	6.87184	0.963735
	8.35179	8.1334	0.901625
	7.88737	9.00915	1.23117
	10.728	9.81266	2.49903
	10.1948	10.2856	3.24796
	10.4266	11.5012	4.43939
	10.3152	13.8787	5.72013
	10.2144	11.7114	5.76037
	9.70747	15.8612	3.61993
	8.53034	26.5653	4.26265
	18.5935	29.4131	10.1906
	19.0375	31.7623	40.7142
	17.2114	56.4676	0.543539
	14.8498	57.8084	1.41523
	31.3075	63.8154	1.81831
	44.9273	0.642601	1.95248
	47.9311	1.63177	2.29018
	0.964916	1.42971	2.71058
	2.33727	0.811373	3.56727
	2.58901	1.25927	5.1882
	2.09935	1.43618	6.71164
	2.4517	2.19783	7.75436
	3.48175	2.27777	3.1563
	4.47518	2.24827	4.77464
	6.019	3.23029	2.0425
	5.30553	3.87055	1.5729
	4.94225	4.56058	1.51347
	19.7684	6.07604	1.76715
	20.3529	7.78639	2.98551
	19.1968	3.3916	3.73498
	18.1472	3.93292	4.88657
	39.3554	4.83279	6.17408
	54.4277	4.58965	6.18521
	54.6691	5.90335	3.97042
	1.45231	7.16506	4.39672
	1.64329	8.04113	10.3601
	2.21858	8.84118	40.4266
	2.19943	9.3161	1.073
	3.11702	10.5304	1.37158
	3.96192	12.9078	1.41181
	5.37001	10.9496	1.78076
	4.62648	15.2687	2.27994
	4.12275	25.949	3.18098
	18.985	28.811	4.8792
	19.5651	30.8908	6.44661
	18.3639	55.4978	7.49993
	17.249	56.8385	3.06411
	38.3944	62.8451	4.80729
	53.5712	0.989175	2.33123
	53.7131	0.787186	2.10386
	0.465084	1.36722	2.04569
[truncated: 525 more rows]

## Sheet: 2G
	WT				UAS-DMAP1WT; Dmap1 RNAi				UAS-DMAP1Y124C; Dmap1 RNAi				UAS-DMAP1F171L; Dmap1 RNAi
1	0.900901	0.840336	0		1.42248	3.02521	3.55619		3.69458	2.19512	3.55619	3.36134	5.24194	3.9039	3.2197	5.71429
2	3.45345	4.70588	1.85185		4.83642	9.2437	10.8108		10.0985	7.31707	10.8108	10.5882	14.3145	12.4625	9.09091	18.1513
3	6.30631	8.57143	3.96825		8.96159	17.8151	15.505		17.9803	12.8049	15.505	18.8235	25	20.2703	16.4773	32.2689
4	9.75976	10.084	5.29101		11.8065	24.2017	18.4922		26.1084	15.8537	18.4922	26.3866	33.871	29.2793	23.4848	47.395
5	12.1622	12.1008	8.99471		13.3713	27.563	23.0441		35.9606	18.4146	23.0441	33.6134	42.5403	34.5345	25.947	60
6	14.2643	13.1092	12.1693		14.5092	30.7563	28.4495		46.0591	20.122	28.4495	39.6639	48.9919	36.1862	27.0833	69.916
7	17.1171	14.958	16.1376		15.9317	32.437	30.8677		51.2315	22.439	30.8677	43.8655	54.4355	39.1892	27.4621	78.6555
8	19.5195	16.3025	21.6931		16.7852	32.9412	32.8592		53.4483	25	32.8592	49.0756	59.0726	39.9399	28.5985	85.2101
9	22.2222	18.4874	24.8677		17.2119	34.4538	33.9972		55.4187	26.8293	33.9972	56.1345	62.9032	39.9399	29.1667	90.5882
10	25.2252	21.5126	26.9841		17.7809	35.2941	34.8506		59.1133	29.2683	34.8506	59.6639	66.5323	40.2402	30.8712	91.7647
11	27.3273	24.5378	29.3651		18.7767	36.6387	35.9886		60.0985	31.2195	35.9886	62.0168	69.5565	40.3904	32.5758	92.7731
12	29.1291	26.7227	32.2751		19.6302	36.9748	38.6913		61.8227	32.8049	38.6913	63.6975	70.7661	40.8408	32.9545	93.6134
13	30.6306	28.4034	36.7725		20.7681	37.479	42.1053		63.3005	33.6585	42.1053	65.042	70.7661	41.1411	33.3333	94.2857
14	31.982	32.1008	40.4762		22.6174	39.3277	45.5192		63.5468	34.5122	45.5192	68.2353	70.7661	41.4414	33.3333	94.2857
15	33.4835	34.1176	44.4444		24.1821	41.6807	47.7952		63.5468	35.122	47.7952	68.9076	70.9677	42.042	34.4697	94.2857
16	34.5345	36.4706	46.8254		25.4623	43.8655	49.5021		64.0394	35.7317	49.5021	69.7479	70.9677	43.2432	34.8485	94.2857
17	35.7357	38.9916	49.7354		28.3073	46.0504	50.2134		64.0394	36.4634	50.2134	69.7479	71.1694	44.4444	36.1742	94.2857
18	36.7868	40.1681	51.3228		31.1522	47.8992	51.0669		64.2857	37.1951	51.0669	69.7479	71.5726	45.3453	37.6894	94.2857
19	38.2883	41.1765	53.4392		33.4282	50.084	51.3514		64.532	37.9268	51.3514	70.2521	71.7742	46.8468	40.5303	94.2857
20	39.039	42.6891	56.3492		36.4154	51.0924	51.6358		65.5172	38.6585	51.6358	70.4202	71.9758	48.7988	43.3712	94.2857
21	39.9399	43.6975	57.9365		38.2646	51.9328	52.2048		66.0099	39.0244	52.2048	70.5882	72.1774	51.2012	46.2121	94.2857
22	40.5405	44.5378	60.0529		39.6871	52.7731	52.9161		66.7488	39.2683	52.9161	71.0924	72.379	53.6036	48.2955	94.2857
23	41.1411	45.7143	61.1111		40.6828	53.4454	53.4851		67.2414	39.878	53.4851	72.2689	72.7823	54.955	50.1894	94.2857
24	41.8919	46.5546	61.9048		41.963	54.1176	53.7696		68.9655	40.6098	53.7696	73.7815	73.1855	56.7568	50.947	94.2857
25	42.1922	48.2353	64.0212		43.5277	54.958	54.9075		71.1823	41.3415	54.9075	75.6303	73.7903	58.8589	51.8939	94.2857
26	42.9429	49.2437	65.873		45.0925	54.958	56.1878		72.6601	42.8049	56.1878	77.6471	74.3952	60.5105	53.9773	94.2857
27	43.2432	50.5882	67.1958		45.5192	55.2941	57.1835		73.6453	44.2683	57.1835	79.3277	75.8065	61.2613	56.25	94.2857
28	44.7447	52.1008	68.7831		46.6572	55.7983	57.468		75.1232	45.6098	57.468	80.6723	77.8226	61.4114	58.5227	94.2857
29	45.4955	53.4454	69.8413		48.5064	56.6387	58.3215		75.6158	46.9512	58.3215	82.1849	79.8387	61.5616	61.553	94.2857
30	46.8468	56.1345	71.164		49.7866	57.1429	59.175		75.6158	49.0244	59.175	83.0252	81.0484	62.3123	63.6364	94.2857
31	48.7988	56.8067	71.9577		52.2048	59.1597	60.1707		75.8621	50	60.1707	83.5294	81.8548	62.7628	64.3939	94.2857
32	50	58.4874	74.3386		54.4808	60.3361	60.5974		75.8621	50.7317	60.5974	83.8655	82.4597	63.3634	65.1515	94.2857
33	51.2012	60.3361	75.3968		57.468	61.8487	60.5974		75.8621	52.0732	60.5974	83.8655	82.8629	64.1141	66.0985	94.4538
34	52.7027	62.6891	76.1905		60.8819	62.521	60.7397		76.3547	53.6585	60.7397	83.8655	83.0645	65.015	68.1818	94.7899
35	53.4535	64.5378	76.455		64.4381	63.1933	61.0242		76.601	56.2195	61.0242	83.8655	83.2661	66.8168	69.697	94.7899
36	54.5045	66.3866	77.7778		66.0028	63.6975	61.4509		77.0936	59.2683	61.4509	84.0336	83.4677	69.97	71.9697	95.1261
37	56.1562	68.7395	78.3069		68.8478	64.0336	62.0199		77.8325	61.2195	62.0199	84.2017	83.871	72.8228	74.2424	95.1261
38	57.0571	70.9244	79.1005		71.5505	65.042	62.3044		78.5714	63.2927	62.3044	84.2017	84.0726	75.3754	75.5682	95.6303
39	58.1081	74.2857	80.4233		73.1152	65.3782	63.1579		79.5567	65.7317	63.1579	84.2017	84.0726	76.7267	77.2727	96.6387
40	59.9099	76.3025	81.2169		74.6799	65.7143	63.4424		80.2956	68.0488	63.4424	84.2017	84.6774	77.3273	78.9773	97.3109
41	62.3123	77.9832	82.2751		77.3826	66.2185	64.0114		81.2808	70.4878	64.0114	84.2017	84.879	77.7778	80.303	98.6555
42	63.6637	78.3193	83.0688		78.8051	66.7227	65.2916		82.266	73.0488	65.2916	84.3697	85.8871	77.9279	80.6818	99.8319
43	66.3664	79.1597	83.8624		79.6586	67.2269	66.8563		82.266	75.4878	66.8563	84.5378	86.8952	77.9279	82.0076	100
44	68.3183	80.5042	84.3915		80.9388	68.9076	68.1366		82.266	79.1463	68.1366	84.7059	87.7016	77.9279	82.9545	100
45	70.4204	81.8487	85.1852		82.7881	70.084	68.99		82.266	82.6829	68.99	84.8739	88.5081	77.9279	84.2803	100
46	71.9219	83.6975	86.7725		84.6373	71.7647	69.559		82.266	84.7561	69.559	84.8739	88.5081	77.9279	84.2803	100
47	73.2733	84.8739	87.3016		86.4865	73.7815	71.5505		82.266	86.7073	71.5505	85.3782	88.5081	78.0781	85.6061	100
48	73.8739	85.5462	88.8889		88.6202	75.4622	72.8307		82.266	88.2927	72.8307	86.0504	88.5081	78.2282	86.1742	100
49	74.9249	87.0588	89.418		89.7582	76.8067	73.6842		82.266	89.0244	73.6842	86.8908	88.5081	78.5285	86.7424	100
50	76.5766	87.8992	90.2116		90.7539	78.4874	74.6799		82.266	89.6341	74.6799	87.563	88.5081	78.8288	87.8788	100
51	77.3273	88.5714	91.5344		91.7496	80.5042	74.9644		82.266	90.8537	74.9644	88.4034	88.7097	79.7297	89.0152	100
52	78.6787	89.2437	93.1217		92.7454	82.6891	76.3869		82.7586	91.3415	76.3869	88.7395	89.1129	80.7808	90.3409	100
53	80.4805	91.0924	93.9153		94.0256	85.2101	76.6714		82.7586	91.7073	76.6714	89.916	89.5161	81.5315	91.0985	100
54	83.1832	93.1092	95.7672		94.7368	86.0504	78.3784		83.2512	92.1951	78.3784	91.2605	89.7177	81.982	92.0455	100
55	84.8348	94.6218	96.2963		94.8791	86.5546	79.5164		84.4828	92.439	79.5164	93.1092	89.9194	82.1321	92.9924	100
56	86.7868	95.6303	97.3545		95.4481	87.0588	80.6543		85.2217	93.0488	80.6543	94.6218	90.3226	82.4324	93.1818	100
57	87.988	96.6387	97.619		95.5903	88.4034	81.7923		87.4384	93.9024	81.7923	96.1345	91.129	82.4324	93.1818	100
58	89.1892	97.6471	98.1481		95.8748	89.7479	84.2105		89.4089	94.7561	84.2105	96.6387	92.1371	82.7327	93.1818	100
59	90.991	97.8151	98.6772		96.0171	91.4286	86.6287		90.8867	95.122	86.6287	97.1429	93.1452	83.1832	93.75	100
60	92.4925	97.9832	99.4709		96.1593	93.9496	88.0512		93.1034	95.2439	88.0512	97.6471	95.5645	83.6336	94.3182	100
61	93.994	98.3193	100		96.1593	96.6387	89.0469		95.0739	95.4878	89.0469	97.9832	97.1774	85.1351	94.8864	100
62	95.7958	98.3193	100		96.3016	98.6555	90.4694		96.3054	95.7317	90.4694	98.8235	98.5887	86.7868	95.6439	100
63	97.4474	98.3193	100		96.4438	99.8319	91.6074		98.0296	96.2195	91.6074	99.6639	100	87.8378	97.1591	100
64	98.6486	98.6555	100		96.5861	100	92.7454		99.0148	97.1951	92.7454	100	100	88.5886	97.7273	100
65	99.6997	99.1597	100		97.155	100	93.4566		99.7537	98.1707	93.4566	100	100	89.1892	98.2955	100
66	100	99.6639	100		98.1508	100	94.0256		100	99.0244	94.0256	100	100	89.3393	98.8636	100
67	100	99.8319	100		98.862	100	95.1636		100	99.7561	95.1636	100	100	89.7898	100	100
68	100	100	100		99.7155	100	96.8706		100	100	96.8706	100	100	90.2402	100	100
69	100	100	100		100	100	98.4353		100	100	98.4353	100	100	91.1411	100	100
70	100	100	100		100	100	99.431		100	100	99.431	100	100	92.6426	100	100
71	100	100	100		100	100	100		100	100	100	100	100	94.2943	100	100
72	100	100	100		100	100	100		100	100	100	100	100	96.2462	100	100
73	100	100	100		100	100	100		100	100	100	100	100	97.8979	100	100
74	100	100	100		100	100	100		100	100	100	100	100	99.3994	100	100
75	100	100	100		100	100	100		100	100	100	100	100	100	100	100

## Sheet: 2H
WT	Dmap1 RNAi, DMAP1WT	Dmap1 RNAi, DMAP1Phe171Leu	Dmap1 RNAi, DMAP1Tyr124Cys	Dmap1 RNAi, DMAP1Arg194Gln	Dmap1 RNAi, DMAP1Arg392Gln
0.8571	0.875	0.6667	0.8889	0.57	0.88
0.9	0.909	0.3636	0.7777		0.63
1	0.818		0.75	0.67	0.13
1	1		0.625	0.73	0.44
1	1			1
	0.5454			0.8	0.67
				0.6	0.44
				0.67	0.89
				0.64	1
				0.82	1
				0.75	0.8
				0.82
0.82	1	0.55	0.69	1	0.5
0.42	0.92	0.17	0.58	0.57	0.57
0.69	0.92	0.6	0.8		0.92
0.62	0.67	0.44	0.5	0.86	0
0.64	0.83	0.2		0.8	0.8
0.42	0.5			0.57	0.67
				0.71	0.31
0.82	1	0.67	1	0.6
0.73	0.82	0.42	1	0.75
0.64	0.91	0.82	1	0.6
0.73	0.91	0.91	1	1
0.75	1		1	0.89
0.82			0.92
0.64			1
			0.77
	0.88
	0.5
	0.5
	0.78
	0.82
	0.86
	1
	1
	0.67
	0.5
	0.27
	0.71
	0.58
	0.63
	1
	1

## Sheet: 3D
WT	DMAP1RNAi63666	DMAP1RNAi103734
79.4378	9.3304	15.2951
74.7861	10.3985	15.8145
72.0925	10.1355	14.1628

## Sheet: 3E
	WT			Dmap1 RNAi
ADD1	0.54457	1.02327	1.43216	0.192535	0.250553	0.418468
hbn	0.340239	0.876375	1.78339	0.130274	0.196775	0.162625
SF1	0.606028	0.957574	1.4364	0.123918	0.115619	0.140385
Cbl	0.936573	0.949647	1.11378	0.380367	0.384342	0.312183

## Sheet: 3F
	GFP; Dmap1 RNAi				Cbl; Dmap1 RNAi				SF1; Dmap1 RNAi
male	0	0	2.32558		36.2069	10	16	33.3333	0	0	0
female	0	0	2.5641		38.2353	29.2683	34.7826	29.1667	22	15.625	15.2174
total	0	0	2.43902		37.3016	21.1268	28.169	30.8642	13.924	10	9.72222

## Sheet: 3H
WT	DMAP1 RNAi 103734	Cbl; Dmap1 RNAi	SF1; Dmap1 RNAi
1519.97	605.8	1532.64	1001.31
1562.54	550.47	1437.38	1059.56
1616.81	949.537	817.092	833.226
854.012	601.334	742.894	1099.03
1883.17	713.542	1182.16	1041.14
1502.88	555.94	847.263	1381.69
994.839	601.972	1644.12	914.898
1198.75	666.234	1156	1105.32
1306.12	839.515	1265.11	1167.39
1369.29	749.365	1620.6	785.461
	581.462	1050.9	1245.78
	654.293	1101.94	929.938
	767.504		765.226
	705.795
	564.052
	654.385
	462.6
	516.288

[truncated: 7 more sheets: 3I, 3J, S2B, S2C, S2E, S2H, S4]
